# Supplementary material for: MDHGI: Matrix Decomposition and Heterogeneous Graph Inference for miRNA-disease association prediction
Source: PLoS Comput Biol. 2018 Aug 24;14(8):e1006418. doi: 10.1371/journal.pcbi.1006418 (PMC6126877; doi:10.1371/journal.pcbi.1006418)
Supplement: S1 Table — The prediction result was examined by experimental literatures in PubMed. The first column records top 1–25 related miRNAs. The third column records the top 26–50 related miRNAs. (XLSX) [file pcbi.1006418.s002.xlsx]

## Sheet: Sheet1
miRNA	Evidence (PMID)	miRNA	Evidence (PMID)
hsa-mir-200b	28640252, 27496804, 26334393	hsa-mir-10a	20943850, 20588024, 18172293
hsa-mir-133b	28069586, 25280517, 21351259	hsa-mir-182	26498375, 18172293, 26409826
hsa-mir-16	24852767, 25943911, 20309880	hsa-mir-127	27645894, 20943850, 19737949
hsa-mir-19b	25117812, 24360091, 18172293	hsa-mir-320a	25943911, 21743970, 25706130
hsa-mir-429	23999873, 26409826, 22939244	hsa-mir-193b	27176876, 26445467, 25356050
hsa-mir-17	28002789, 24360091, 28731203	hsa-mir-27b	21128279, 19737949, 18172293
hsa-mir-125b	28968424, 26722596, 23618359	hsa-mir-181b	21128279, 19737949, 18172293
hsa-mir-142	21882196, 27447860, 26643896	hsa-mir-29a	23534712, 19737949, 22504665
hsa-mir-1	29034995, 27247259, 26414725	hsa-mir-7	27956498, 26708917, 23516093
hsa-mir-199b	19737949, 24272087, 24708854	hsa-mir-191	22504665, 21128279, 18172293
hsa-let-7d	25706130, 24708854, 26643896	hsa-let-7f	27080237, 25706130, 18172293
hsa-mir-218	26610476, 25999024, 25482044	hsa-mir-124	27323123, 25928665, 24945256
hsa-mir-195	28487599, 24025765, 25400770	hsa-mir-378a	unconfirmed
hsa-mir-708	22504665, 25706130	hsa-mir-125a	28408353, 25356050, 24288122
hsa-mir-10b	26554762, 25312779, 20075075	hsa-mir-222	25429911, 18172293, 19737949
hsa-mir-30c	26402921, 18172293, 29304493	hsa-mir-15b	25943911, 21128279, 18172293
hsa-mir-194	27480251, 27374102, 25943911	hsa-mir-197	25117314, 21128279, 25706130
hsa-mir-18a	28964779, 27291152, 24360091	hsa-mir-30a	25943911, 21351259, 20428818
hsa-mir-146b	24589738, 23534712, 23456798	hsa-mir-23b	27566562, 23534712, 23466817
hsa-let-7e	28408353, 25943911, 23534712	hsa-mir-221	27501171, 25667498, 21673684
hsa-mir-151a	26409826, 18172293	hsa-mir-625	24508466, 25667451, 19737949
hsa-mir-29b	19737949, 22504665, 22504665	hsa-mir-122	27040384, 24659420, 25706130
hsa-mir-181a	22504665, 18172293, 19737949	hsa-mir-95	18172293, 19737949
hsa-let-7i	26655271, 18172293, 19737949	hsa-mir-424	28442363, 27628042, 21547903
hsa-mir-224	26245343, 19737949, 22504665	hsa-mir-30d	28184915, 18172293, 25706130
