# Supplementary material for: MDHGI: Matrix Decomposition and Heterogeneous Graph Inference for miRNA-disease association prediction
Source: PLoS Comput Biol. 2018 Aug 24;14(8):e1006418. doi: 10.1371/journal.pcbi.1006418 (PMC6126877; doi:10.1371/journal.pcbi.1006418)
Supplement: S2 Table — The prediction result was examined by experimental literatures in PubMed. The first column records top 1–25 related miRNAs. The third column records the top 26–50 related miRNAs. (XLSX) [file pcbi.1006418.s003.xlsx]

## Sheet: Sheet1
miRNA	Evidence (PMID)	miRNA	Evidence (PMID)
hsa-mir-223	29296210, 29158064, 24438193	hsa-mir-182	29131834, 28641635, 21123441
hsa-mir-205	21865341, 22183793, 22870299	hsa-mir-129	24358187, 15944707, 21701491
hsa-mir-10b	24121164, 28440396, 25405321	hsa-mir-10a	28400759, 27815824, 26870215
hsa-mir-9	22310293, 23688983, 20930934	hsa-mir-106b	25634356, 21698185, 22490335
hsa-mir-145	24577510, 24745613, 26687391	hsa-mir-30a	29131834, 28605567, 23450486
hsa-mir-141	29131834, 25405321, 23288923	hsa-mir-1	15944707, 23613318
hsa-mir-143	28736328, 27611973, 24577510	hsa-mir-192	21478429, 21460242, 21921041
hsa-mir-451a	21921041, 22102710	hsa-mir-22	26244872, 23801630, 23440286
hsa-mir-196a	20570349, 24145479, 25501512	hsa-mir-199b	15944707, 23613318, 21701491
hsa-mir-27a	28432871, 26251897, 24246916	hsa-mir-183	22343918, 23613318, 21921041
hsa-mir-106a	29131834, 28881594, 25503151	hsa-mir-497	26251897, 21701491, 24121164
hsa-mir-142	27796281, 25503151, 2540532	hsa-mir-99a	24030073, 23915977, 21242186
hsa-mir-34c	24886876, 22177245, 21205967	hsa-mir-199a	26251897, 27771712, 26406572
hsa-mir-34a	29487703, 29128636, 28446292	hsa-mir-127	19287466, 22941339, 19530237
hsa-mir-31	26997445, 26639163, 24358187	hsa-mir-27b	29135973, 29132323, 23429603
hsa-mir-195	29247952, 29247952, 17934639	hsa-mir-193a	22102710, 21535950, 23613318
hsa-mir-181b	28492808, 28140712, 17934639	hsa-mir-148a	21478429, 21921041, 19846888
hsa-mir-34b	27886674, 26380954, 21205967	hsa-mir-130a	27178573, 26870228, 22884882
hsa-mir-125b	15944707, 21921041, 23613318	hsa-mir-224	26301883, 25146331, 25052605
hsa-mir-429	unconfirmed	hsa-let-7a	25019040, 22102710, 17942906
hsa-mir-7	25971364, 22102710, 21535956	hsa-mir-197	21921041, 21701491, 15944707
hsa-mir-214	28534937, 27766406, 25723320	hsa-mir-137	15944707
hsa-mir-29a	29318382, 27535859, 26251039	hsa-mir-30d	22102710, 21921041, 21701491
hsa-mir-25	29131834, 26687391, 26687391	hsa-mir-134	23613318, 21460242, 21478429
hsa-mir-93	29131834, 26951445, 25503151	hsa-mir-296	26683099, 15944707, 23613318
