# Supplementary material for: MDHGI: Matrix Decomposition and Heterogeneous Graph Inference for miRNA-disease association prediction
Source: PLoS Comput Biol. 2018 Aug 24;14(8):e1006418. doi: 10.1371/journal.pcbi.1006418 (PMC6126877; doi:10.1371/journal.pcbi.1006418)
Supplement: S3 Table — This prediction result is released for further experimental validation and research. (XLSX) [file pcbi.1006418.s004.xlsx]

## Sheet: Sheet1
Disease	miRNA	Score
Ovarian Neoplasms	hsa-mir-205	0.455919
Ovarian Neoplasms	hsa-mir-143	0.417239
Carcinoma, Squamous Cell	hsa-mir-17	0.416817
Pancreatic Neoplasms	hsa-mir-193a	0.368729
Neoplasms	hsa-mir-146b	0.367753
Toxoplasma	hsa-mir-92a	0.367531
Pancreatic Neoplasms	hsa-mir-205	0.363875
Carcinoma, Non-Small-Cell Lung	hsa-mir-200a	0.362552
Lung Neoplasms	hsa-mir-195	0.358445
Carcinoma, Squamous Cell	hsa-mir-7	0.353371
Glioma	hsa-mir-137	0.349686
Ovarian Neoplasms	hsa-mir-106a	0.349212
Uterine Cervical Neoplasms	hsa-mir-18a	0.348901
Neoplasms	hsa-mir-183	0.347302
Adenoviridae Infections	hsa-mir-19a	0.346804
Pancreatic Neoplasms	hsa-mir-181a	0.343513
Head and Neck Neoplasms	hsa-mir-222	0.342486
Carcinoma, Squamous Cell	hsa-mir-19a	0.339329
Mesothelioma	hsa-mir-19a	0.339217
Adenocarcinoma	hsa-mir-141	0.3382
Lung Neoplasms	hsa-mir-106b	0.336046
Carcinoma, Non-Small-Cell Lung	hsa-mir-203	0.33602
Ovarian Neoplasms	hsa-mir-7	0.333699
Esophageal Neoplasms	hsa-mir-200b	0.333245
Prostatic Neoplasms	hsa-mir-29c	0.332448
Leukemia	hsa-mir-145	0.331131
Urinary Bladder Neoplasms	hsa-mir-16	0.330901
Carcinoma, Squamous Cell	hsa-mir-146b	0.330712
Endometriosis	hsa-mir-205	0.329711
Lung Neoplasms	hsa-mir-99a	0.323845
Pancreatic Neoplasms	hsa-mir-141	0.32244
Prostatic Neoplasms	hsa-mir-429	0.320856
Lung Neoplasms	hsa-mir-429	0.320815
Neoplasms	hsa-mir-196a	0.318012
Lung Neoplasms	hsa-mir-296	0.316993
Prostatic Neoplasms	hsa-mir-196a	0.315839
Adenocarcinoma	hsa-mir-375	0.314813
Melanoma	hsa-mir-30c	0.314507
Urinary Bladder Neoplasms	hsa-mir-146b	0.313857
Mouth Neoplasms	hsa-mir-200b	0.311873
Vascular Diseases	hsa-mir-19b	0.311827
Carcinoma, Squamous Cell	hsa-mir-221	0.311316
Colonic Neoplasms	hsa-mir-200a	0.310866
Ovarian Neoplasms	hsa-mir-29c	0.309134
Prostatic Neoplasms	hsa-mir-210	0.309111
Ovarian Neoplasms	hsa-mir-204	0.307989
Leukemia, Myeloid, Acute	hsa-mir-210	0.307709
Carcinoma, Non-Small-Cell Lung	hsa-mir-181b	0.307271
Pancreatic Neoplasms	hsa-mir-98	0.307085
Head and Neck Neoplasms	hsa-mir-10b	0.306224
Carcinoma, Renal Cell	hsa-mir-22	0.305153
Prostatic Neoplasms	hsa-mir-10b	0.304948
Pancreatic Neoplasms	hsa-mir-19a	0.303633
Ovarian Neoplasms	hsa-mir-222	0.303519
Leukemia, Myeloid, Acute	hsa-mir-16	0.302824
Ovarian Neoplasms	hsa-mir-107	0.302492
Pancreatic Neoplasms	hsa-mir-127	0.302353
Leukemia, Myeloid, Acute	hsa-mir-34c	0.301486
Uterine Cervical Neoplasms	hsa-mir-92a	0.300515
Carcinoma, Non-Small-Cell Lung	hsa-mir-375	0.300367
Arthritis, Rheumatoid	hsa-mir-92a	0.299196
Neoplasms	hsa-mir-100	0.298813
Urinary Bladder Neoplasms	hsa-mir-124	0.29815
Neoplasms	hsa-mir-124	0.297918
Pancreatic Neoplasms	hsa-mir-574	0.296255
Medulloblastoma	hsa-mir-181a	0.295139
Lung Neoplasms	hsa-mir-451a	0.294595
Adrenocortical Carcinoma	hsa-mir-221	0.29412
Endometriosis	hsa-mir-196a	0.293339
Esophageal Neoplasms	hsa-mir-133b	0.292434
Prostatic Neoplasms	hsa-mir-192	0.290906
Ovarian Neoplasms	hsa-mir-18b	0.290086
Prostatic Neoplasms	hsa-mir-199b	0.290077
Vascular Diseases	hsa-mir-92a	0.28996
Neoplasms	hsa-mir-375	0.288829
Pancreatic Neoplasms	hsa-mir-29a	0.288671
Carcinoma, Non-Small-Cell Lung	hsa-mir-31	0.288626
Lung Neoplasms	hsa-mir-130a	0.288501
Carcinoma	hsa-mir-141	0.288288
Prostatic Neoplasms	hsa-mir-103a	0.287472
Melanoma	hsa-mir-92a	0.287312
Heart Failure	hsa-mir-20a	0.286183
Pancreatic Neoplasms	hsa-mir-22	0.284062
Head and Neck Neoplasms	hsa-mir-210	0.283898
Carcinoma, Squamous Cell	hsa-mir-183	0.282504
Endometriosis	hsa-mir-192	0.282187
Urinary Bladder Neoplasms	hsa-mir-375	0.281773
Leukemia, Myeloid, Acute	hsa-mir-29c	0.281676
Thyroid Neoplasms	hsa-mir-101	0.281631
Nephrosclerosis	hsa-mir-200c	0.280783
Glioblastoma	hsa-mir-138	0.280424
Glioblastoma	hsa-mir-203	0.280119
Carcinoma, Non-Small-Cell Lung	hsa-mir-22	0.279915
Neoplasms	hsa-mir-1	0.279315
Esophageal Neoplasms	hsa-mir-16	0.278634
Ovarian Neoplasms	hsa-mir-199b	0.277993
Carcinoma, Non-Small-Cell Lung	hsa-mir-10b	0.277867
Prostatic Neoplasms	hsa-mir-9	0.277325
Esophageal Neoplasms	hsa-mir-19b	0.276957
Uterine Cervical Neoplasms	hsa-mir-222	0.275681
Ovarian Neoplasms	hsa-mir-193a	0.275287
Urinary Bladder Neoplasms	hsa-mir-106a	0.274021
Glioma	hsa-mir-205	0.273817
Melanoma	hsa-mir-10b	0.27357
Urinary Bladder Neoplasms	hsa-mir-223	0.27343
Carcinoma, Non-Small-Cell Lung	hsa-let-7c	0.273265
Ovarian Neoplasms	hsa-mir-203	0.272602
Leukemia, Myeloid, Acute	hsa-mir-101	0.271828
Urinary Bladder Neoplasms	hsa-mir-214	0.271734
Glioblastoma	hsa-mir-106b	0.271655
Lung Neoplasms	hsa-mir-141	0.271073
Endometriosis	hsa-mir-199b	0.270921
Carcinoma	hsa-mir-9	0.270784
Arthritis, Rheumatoid	hsa-mir-20a	0.270657
Urinary Bladder Neoplasms	hsa-mir-181a	0.270457
Esophageal Neoplasms	hsa-mir-429	0.270412
Urinary Bladder Neoplasms	hsa-mir-204	0.269981
Ovarian Neoplasms	hsa-mir-24	0.269513
Pancreatic Neoplasms	hsa-mir-27b	0.269456
Glioma	hsa-mir-103a	0.269369
Lung Neoplasms	hsa-mir-193b	0.269269
Medulloblastoma	hsa-mir-146b	0.268744
Carcinoma, Squamous Cell	hsa-mir-150	0.267414
Neoplasms	hsa-mir-96	0.267056
Endometriosis	hsa-mir-34b	0.266818
Head and Neck Neoplasms	hsa-mir-146a	0.266258
Lung Neoplasms	hsa-mir-625	0.266242
Carcinoma, Non-Small-Cell Lung	hsa-mir-20a	0.265774
Esophageal Neoplasms	hsa-mir-17	0.265362
Lupus Erythematosus, Systemic	hsa-mir-92a	0.265339
Pancreatic Neoplasms	hsa-mir-93	0.264287
Esophageal Neoplasms	hsa-mir-125b	0.263807
Lung Neoplasms	hsa-mir-10a	0.26379
Carcinoma, Non-Small-Cell Lung	hsa-mir-224	0.263356
Head and Neck Neoplasms	hsa-mir-124	0.2626
Ovarian Neoplasms	hsa-mir-373	0.262544
Pancreatic Neoplasms	hsa-mir-9	0.26227
Thyroid Neoplasms	hsa-mir-34a	0.262106
Neoplasms	hsa-mir-219	0.261768
Neoplasms	hsa-mir-107	0.26172
Carcinoma, Squamous Cell	hsa-let-7a	0.261505
Ovarian Neoplasms	hsa-mir-210	0.261231
Colonic Neoplasms	hsa-mir-375	0.260681
Uterine Cervical Neoplasms	hsa-mir-200c	0.260503
Lung Neoplasms	hsa-mir-92b	0.26037
Barrett Esophagus	hsa-mir-126	0.260298
Carcinoma, Renal Cell	hsa-mir-31	0.260094
Neoplasms	hsa-mir-195	0.259293
Prostatic Neoplasms	hsa-mir-7	0.259025
Myocytes, Cardiac	hsa-mir-1	0.258533
Lupus Erythematosus, Systemic	hsa-mir-19a	0.258275
Pancreatic Neoplasms	hsa-mir-125a	0.258255
Leukemia, Myeloid, Acute	hsa-mir-21	0.257355
Myotonic Dystrophy	hsa-mir-29a	0.257207
Uterine Cervical Neoplasms	hsa-mir-199a	0.257153
Adenoviridae Infections	hsa-mir-181a	0.256519
Melanoma	hsa-mir-101	0.256121
Neoplasms	hsa-mir-128	0.255138
Adenocarcinoma	hsa-mir-222	0.255088
Melanoma	hsa-mir-27a	0.255032
Colonic Neoplasms	hsa-mir-29c	0.254982
Hepatitis C	hsa-mir-133a	0.254937
Glioma	hsa-mir-92a	0.254879
Esophageal Neoplasms	hsa-mir-142	0.254497
Carcinoma, Non-Small-Cell Lung	hsa-let-7f	0.253608
Carcinoma, Squamous Cell	hsa-mir-196a	0.253311
Colonic Neoplasms	hsa-mir-133a	0.253234
Neoplasms	hsa-mir-26b	0.253026
Colonic Neoplasms	hsa-mir-203	0.252798
Schizophrenia	hsa-mir-18a	0.252758
Carcinoma, Ehrlich Tumor	hsa-mir-200c	0.252046
Carcinoma, Non-Small-Cell Lung	hsa-mir-133a	0.252046
Glioblastoma	hsa-mir-29b	0.251592
Carcinoma, Basal Cell	hsa-mir-20a	0.251372
Endometriosis	hsa-mir-210	0.250904
Adenocarcinoma	hsa-mir-125b	0.250678
Colonic Neoplasms	hsa-mir-222	0.250633
Carcinoma, Non-Small-Cell Lung	hsa-mir-194	0.250572
Esophageal Neoplasms	hsa-mir-1	0.250054
Carcinoma, Non-Small-Cell Lung	hsa-mir-196b	0.249928
Prostatic Neoplasms	hsa-mir-625	0.249905
Pancreatic Neoplasms	hsa-mir-19b	0.249728
Carcinoma, Non-Small-Cell Lung	hsa-mir-142	0.249659
Uterine Cervical Neoplasms	hsa-mir-223	0.249526
Adenocarcinoma	hsa-mir-18a	0.248925
Lung Neoplasms	hsa-mir-149	0.248528
Myelodysplastic Syndromes	hsa-mir-18a	0.248511
Pancreatic Neoplasms	hsa-mir-1	0.248277
Colonic Neoplasms	hsa-mir-181b	0.246751
Cholangiocarcinoma	hsa-mir-200a	0.246634
Head and Neck Neoplasms	hsa-mir-106b	0.246541
Urinary Bladder Neoplasms	hsa-mir-150	0.245993
Urinary Bladder Neoplasms	hsa-mir-106b	0.245507
Melanoma	hsa-mir-152	0.245414
Endometrial Neoplasms	hsa-mir-145	0.24518
Precursor Cell Lymphoblastic Leukemia-Lymphoma	hsa-mir-145	0.243252
Lung Neoplasms	hsa-mir-129	0.24281
Carcinoma, Non-Small-Cell Lung	hsa-mir-18b	0.242562
Carcinoma, Squamous Cell	hsa-mir-93	0.242382
Ovarian Neoplasms	hsa-mir-27b	0.242207
Carcinoma	hsa-mir-429	0.242184
Osteosarcoma	hsa-mir-222	0.242129
Ovarian Neoplasms	hsa-mir-137	0.24205
Colonic Neoplasms	hsa-mir-182	0.242
Parkinson Disease	hsa-mir-133a	0.241996
Colonic Neoplasms	hsa-mir-30d	0.24181
Carcinoma, Non-Small-Cell Lung	hsa-let-7i	0.241809
Glioma	hsa-mir-19a	0.241059
Adenocarcinoma	hsa-mir-96	0.240961
Lupus Erythematosus, Systemic	hsa-mir-18a	0.240925
Thyroid Neoplasms	hsa-mir-205	0.240885
Medulloblastoma	hsa-mir-214	0.240793
Head and Neck Neoplasms	hsa-mir-20a	0.240466
Lung Neoplasms	hsa-mir-15a	0.240373
Muscular Disorders, Atrophic	hsa-let-7a	0.240077
Urinary Bladder Neoplasms	hsa-mir-151a	0.239933
Toxoplasmosis	hsa-mir-19b	0.239668
Esophageal Neoplasms	hsa-mir-199b	0.239583
Carcinoma, Basal Cell	hsa-mir-92a	0.23958
Ovarian Neoplasms	hsa-mir-142	0.239562
Adrenocortical Carcinoma	hsa-mir-223	0.239486
Head and Neck Neoplasms	hsa-mir-200b	0.239394
Prostatic Neoplasms	hsa-let-7g	0.239114
Urinary Bladder Neoplasms	hsa-mir-193b	0.238986
Lung Neoplasms	hsa-mir-151a	0.238801
Asthma	hsa-mir-222	0.238605
Adenocarcinoma	hsa-mir-100	0.238377
Lung Neoplasms	hsa-mir-378a	0.238202
Neuroblastoma	hsa-mir-143	0.238109
Osteosarcoma	hsa-mir-29c	0.237724
Uterine Cervical Neoplasms	hsa-mir-15a	0.237588
Neoplasms	hsa-mir-142	0.237497
Esophageal Neoplasms	hsa-let-7d	0.237348
Melanoma	hsa-mir-133b	0.237347
Nasopharyngeal Neoplasms	hsa-mir-19b	0.237049
Pancreatic Neoplasms	hsa-mir-135a	0.23699
Lymphoma	hsa-mir-223	0.236957
Nasopharyngeal Neoplasms	hsa-mir-92a	0.236625
Ovarian Neoplasms	hsa-mir-132	0.23662
Lung Neoplasms	hsa-mir-208a	0.236614
Colorectal Neoplasms	hsa-mir-204	0.236525
Lung Neoplasms	hsa-mir-16	0.236254
Ovarian Neoplasms	hsa-mir-124	0.236079
Hepatitis C	hsa-mir-133b	0.236023
Uterine Cervical Neoplasms	hsa-mir-31	0.235928
Urinary Bladder Neoplasms	hsa-mir-30d	0.235879
Pancreatic Neoplasms	hsa-mir-30a	0.235821
Lymphoma, B-Cell	hsa-mir-125b	0.235642
Esophageal Neoplasms	hsa-mir-218	0.235299
Lymphoma	hsa-mir-205	0.235178
Colonic Neoplasms	hsa-mir-100	0.235141
Carcinoma, Renal Cell	hsa-mir-18b	0.234949
Ovarian Neoplasms	hsa-mir-195	0.234816
Ovarian Neoplasms	hsa-mir-196a	0.234746
Ovarian Neoplasms	hsa-mir-122	0.23431
Pancreatic Neoplasms	hsa-mir-193b	0.234307
Nasopharyngeal Neoplasms	hsa-mir-19a	0.23429
Lung Neoplasms	hsa-mir-204	0.23362
Neuroblastoma	hsa-mir-125b	0.233572
Glioma	hsa-mir-19b	0.233568
Lung Neoplasms	hsa-mir-152	0.233543
Carcinoma, Basal Cell	hsa-mir-19a	0.23323
Neuroblastoma	hsa-mir-16	0.233198
Neoplasms	hsa-mir-133b	0.233153
Adrenocortical Carcinoma	hsa-mir-205	0.23309
Atrial Fibrillation	hsa-mir-1	0.232962
Neoplasms	hsa-mir-135b	0.232209
Uterine Cervical Neoplasms	hsa-mir-200b	0.232176
Thyroid Neoplasms	hsa-mir-224	0.231771
Mesothelioma	hsa-mir-29b	0.231652
Neoplasms	hsa-mir-192	0.23145
Endometriosis	hsa-mir-98	0.231322
Esophageal Neoplasms	hsa-mir-195	0.230709
Esophageal Neoplasms	hsa-mir-708	0.230658
Head and Neck Neoplasms	hsa-mir-16	0.230634
Glioma	hsa-mir-25	0.230429
Carcinoma, Squamous Cell	hsa-mir-99a	0.230327
Hypertrophy, Left Ventricular	hsa-mir-1	0.230267
Lung Neoplasms	hsa-mir-708	0.229982
Carcinoma, Non-Small-Cell Lung	hsa-mir-30c	0.229894
Esophageal Neoplasms	hsa-mir-10b	0.229675
Carcinoma, Squamous Cell	hsa-mir-135b	0.229616
Lung Neoplasms	hsa-mir-15b	0.229355
Astrocytoma	hsa-mir-222	0.229274
Carcinoma, Squamous Cell	hsa-mir-107	0.229136
Endometrial Neoplasms	hsa-mir-375	0.228791
Precursor Cell Lymphoblastic Leukemia-Lymphoma	hsa-mir-222	0.228567
Urinary Bladder Neoplasms	hsa-mir-335	0.228417
Inflammation	hsa-mir-29b	0.228342
Colonic Neoplasms	hsa-mir-181a	0.22819
Thyroid Neoplasms	hsa-mir-145	0.227696
Arthritis, Rheumatoid	hsa-mir-17	0.227419
Ovarian Neoplasms	hsa-mir-26a	0.227233
Adenocarcinoma	hsa-mir-34a	0.227213
Carcinoma, Non-Small-Cell Lung	hsa-let-7e	0.227175
Prostatic Neoplasms	hsa-mir-18a	0.226994
Endometrial Neoplasms	hsa-mir-221	0.226799
Glioblastoma	hsa-mir-200c	0.22636
Adenocarcinoma	hsa-mir-19a	0.226287
Leukemia, Lymphocytic, Chronic, B-Cell	hsa-mir-143	0.226265
Lung Neoplasms	hsa-mir-194	0.226079
Glioblastoma	hsa-mir-18b	0.22605
Lung Neoplasms	hsa-mir-196b	0.225595
Carcinoma, Non-Small-Cell Lung	hsa-mir-99a	0.224572
Glioblastoma	hsa-mir-182	0.224509
Colonic Neoplasms	hsa-mir-34c	0.224314
Medulloblastoma	hsa-mir-486	0.224248
Colorectal Neoplasms	hsa-mir-191	0.224041
Muscular Disorders, Atrophic	hsa-let-7d	0.223991
Adenocarcinoma	hsa-mir-106b	0.223942
Lupus Erythematosus, Systemic	hsa-mir-29a	0.223873
Neoplasms	hsa-mir-26a	0.223818
Glioma	hsa-mir-372	0.223705
Endometriosis	hsa-mir-182	0.223372
Carcinoma, Renal Cell	hsa-mir-296	0.223313
Prostatic Neoplasms	hsa-mir-150	0.223184
Muscular Disorders, Atrophic	hsa-mir-29b	0.223109
Heart Failure	hsa-let-7i	0.223046
Neoplasms	hsa-mir-27b	0.222983
Colorectal Neoplasms	hsa-mir-205	0.222751
Adenocarcinoma	hsa-mir-15b	0.222699
Endometrial Neoplasms	hsa-mir-31	0.222489
Carcinoma, Non-Small-Cell Lung	hsa-mir-107	0.222387
Pancreatic Neoplasms	hsa-mir-497	0.222175
Pancreatic Neoplasms	hsa-mir-18b	0.221959
Lung Neoplasms	hsa-mir-211	0.221901
Medulloblastoma	hsa-mir-25	0.221879
Urinary Bladder Neoplasms	hsa-mir-30c	0.221875
Ovarian Neoplasms	hsa-mir-15a	0.221803
Colonic Neoplasms	hsa-mir-210	0.221688
Thyroid Neoplasms	hsa-mir-214	0.221304
Endometrial Neoplasms	hsa-mir-203	0.221169
Adenoviridae Infections	hsa-mir-20a	0.221034
Medulloblastoma	hsa-mir-27a	0.220939
Glioma	hsa-mir-378a	0.220823
Muscular Disorders, Atrophic	hsa-let-7b	0.220819
Esophageal Neoplasms	hsa-mir-30c	0.220612
Schizophrenia	hsa-mir-19b	0.220213
Leukemia, Myeloid, Acute	hsa-mir-199a	0.220172
Carcinoma, Renal Cell	hsa-mir-27b	0.220114
Adenocarcinoma	hsa-mir-133b	0.219625
Esophageal Neoplasms	hsa-mir-194	0.219609
Lung Neoplasms	hsa-mir-20b	0.219601
Endometriosis	hsa-mir-148a	0.219594
Urinary Bladder Neoplasms	hsa-mir-25	0.219503
Alzheimer Disease	hsa-mir-18a	0.219202
Ovarian Neoplasms	hsa-mir-135a	0.219192
Neoplasms	hsa-mir-139	0.219085
Endometriosis	hsa-mir-27a	0.218509
Uterine Cervical Neoplasms	hsa-mir-210	0.218103
Neoplasms	hsa-mir-23b	0.21801
Atherosclerosis	hsa-mir-223	0.217853
Glioma	hsa-mir-210	0.217767
Carcinoma	hsa-mir-143	0.21762
Adenocarcinoma	hsa-mir-218	0.217314
Carcinoma	hsa-mir-218	0.217264
Myocardial Infarction	hsa-mir-142	0.2172
Adrenocortical Carcinoma	hsa-mir-21	0.217173
Neoplasms	hsa-mir-215	0.217158
Endometrial Neoplasms	hsa-mir-101	0.216927
Endometrial Neoplasms	hsa-mir-135b	0.216891
Pancreatic Neoplasms	hsa-mir-138	0.216672
Endometriosis	hsa-mir-101	0.216383
Influenza, Human	hsa-mir-29b	0.216307
Urinary Bladder Neoplasms	hsa-mir-193a	0.216272
Carcinoma, Squamous Cell	hsa-mir-200b	0.216239
Head and Neck Neoplasms	hsa-mir-218	0.216225
Leukemia, Myeloid, Acute	hsa-mir-148a	0.216013
Neoplasms	hsa-mir-625	0.21599
Medulloblastoma	hsa-mir-128	0.215973
Leukemia, Myeloid, Acute	hsa-mir-125a	0.215944
Colonic Neoplasms	hsa-mir-20b	0.215868
Lymphoma	hsa-mir-10b	0.215829
Nasopharyngeal Neoplasms	hsa-mir-126	0.215711
Glioma	hsa-mir-193b	0.21553
Toxoplasmosis	hsa-mir-19a	0.215223
Ovarian Neoplasms	hsa-mir-378a	0.215028
Endometrial Neoplasms	hsa-mir-10b	0.214898
Pancreatic Neoplasms	hsa-mir-378a	0.214874
Ovarian Neoplasms	hsa-mir-181b	0.214873
Heart Failure	hsa-let-7g	0.214817
Lupus Erythematosus, Systemic	hsa-mir-203	0.214362
Pancreatic Neoplasms	hsa-mir-152	0.214359
Carcinoma, Squamous Cell	hsa-mir-302b	0.21412
Urinary Bladder Neoplasms	hsa-mir-451a	0.214085
Carcinoma, Renal Cell	hsa-mir-25	0.214003
Medulloblastoma	hsa-mir-20b	0.213813
Melanoma	hsa-mir-181b	0.213765
Adrenocortical Carcinoma	hsa-mir-200a	0.213727
Pancreatic Neoplasms	hsa-mir-7	0.213696
Pancreatic Neoplasms	hsa-mir-149	0.213529
Glioblastoma	hsa-mir-126	0.213143
Colorectal Neoplasms	hsa-mir-452	0.212964
Medulloblastoma	hsa-mir-93	0.212855
Head and Neck Neoplasms	hsa-mir-148a	0.212573
Neoplasms	hsa-mir-486	0.212572
Urinary Bladder Neoplasms	hsa-mir-130a	0.21238
Uterine Cervical Neoplasms	hsa-mir-429	0.212348
Medulloblastoma	hsa-mir-210	0.212241
Glioblastoma	hsa-mir-24	0.211924
Urinary Bladder Neoplasms	hsa-mir-26a	0.211583
Medulloblastoma	hsa-mir-200b	0.211555
Lymphoma	hsa-mir-9	0.211513
Thyroid Neoplasms	hsa-mir-34c	0.211453
Esophageal Neoplasms	hsa-mir-18a	0.211451
Medulloblastoma	hsa-mir-100	0.211034
Leukemia, Myeloid, Acute	hsa-mir-146b	0.210824
Carcinoma	hsa-mir-20b	0.210789
Lupus Erythematosus, Systemic	hsa-mir-143	0.210699
Neoplasms	hsa-mir-629	0.210517
Glioblastoma	hsa-mir-223	0.2103
Hodgkin Disease	hsa-mir-15a	0.210222
Carcinoma, Non-Small-Cell Lung	hsa-mir-296	0.209758
Glioma	hsa-mir-125a	0.20962
Liver Neoplasms	hsa-mir-29b	0.209567
Colorectal Neoplasms	hsa-mir-100	0.209363
Alzheimer Disease	hsa-mir-29c	0.209269
Pre-Eclampsia	hsa-mir-18a	0.20925
Melanoma	hsa-mir-224	0.209133
Leukemia-Lymphoma, Adult T-Cell	hsa-mir-15a	0.209016
Colonic Neoplasms	hsa-mir-195	0.208767
Prostatic Neoplasms	hsa-mir-140	0.208737
Medulloblastoma	hsa-mir-7	0.208534
Glioblastoma	hsa-mir-107	0.208496
Head and Neck Neoplasms	hsa-mir-200a	0.208225
Urinary Bladder Neoplasms	hsa-mir-29a	0.208064
Carcinoma	hsa-mir-451a	0.207943
Carcinoma, Non-Small-Cell Lung	hsa-mir-103a	0.2079
Hypertrophy	hsa-mir-222	0.207648
Adenocarcinoma	hsa-mir-148a	0.207469
Glioma	hsa-mir-200c	0.207427
Adenocarcinoma	hsa-mir-214	0.207214
Lung Neoplasms	hsa-mir-302b	0.206845
Adenocarcinoma	hsa-mir-1	0.206762
Prostatic Neoplasms	hsa-let-7f	0.206615
Carcinoma, Non-Small-Cell Lung	hsa-mir-25	0.206503
Head and Neck Neoplasms	hsa-mir-137	0.206425
Ovarian Neoplasms	hsa-mir-181a	0.205761
Lung Neoplasms	hsa-mir-320a	0.205438
Medulloblastoma	hsa-mir-222	0.205375
Leukemia, Myeloid, Acute	hsa-mir-132	0.205069
Carcinoma, Renal Cell	hsa-mir-135b	0.204883
Endometrial Neoplasms	hsa-mir-34c	0.204769
Lung Neoplasms	hsa-mir-423	0.20454
Glioma	hsa-mir-10a	0.204494
Colorectal Neoplasms	hsa-mir-214	0.204494
Glioblastoma	hsa-mir-375	0.204361
Urinary Bladder Neoplasms	hsa-mir-194	0.204333
Adenocarcinoma	hsa-mir-27a	0.204155
Carcinoma, Non-Small-Cell Lung	hsa-mir-195	0.204131
Adenocarcinoma	hsa-mir-19b	0.204118
Colorectal Neoplasms	hsa-mir-106b	0.203782
Colorectal Neoplasms	hsa-mir-24	0.203605
Adenocarcinoma	hsa-mir-135b	0.20359
Muscular Disorders, Atrophic	hsa-mir-34b	0.203544
Laryngeal Neoplasms	hsa-mir-143	0.203463
Colonic Neoplasms	hsa-mir-148a	0.203373
Neoplasms	hsa-mir-181d	0.203325
Endometriosis	hsa-mir-146a	0.203278
Myotonic Dystrophy	hsa-mir-133a	0.203188
Endometrial Neoplasms	hsa-mir-218	0.203101
Carcinoma, Renal Cell	hsa-mir-15a	0.202993
Prostatic Neoplasms	hsa-mir-19a	0.20294
Leukemia, Myeloid, Acute	hsa-mir-218	0.202487
Adrenocortical Carcinoma	hsa-let-7e	0.202462
Urinary Bladder Neoplasms	hsa-mir-135a	0.202324
Carcinoma, Squamous Cell	hsa-let-7b	0.202036
Endometrial Neoplasms	hsa-mir-125a	0.202013
Colorectal Neoplasms	hsa-mir-30b	0.202009
Colonic Neoplasms	hsa-mir-99a	0.201917
Myocardial Infarction	hsa-mir-29c	0.201806
Prostatic Neoplasms	hsa-mir-24	0.201714
Nasopharyngeal Neoplasms	hsa-mir-125a	0.20157
Adenocarcinoma	hsa-mir-34c	0.201369
Diabetic Nephropathies	hsa-mir-141	0.20118
Atherosclerosis	hsa-mir-1	0.201004
Colonic Neoplasms	hsa-mir-25	0.200971
Uterine Cervical Neoplasms	hsa-mir-183	0.200911
Adrenocortical Carcinoma	hsa-mir-107	0.200814
Carcinoma, Squamous Cell	hsa-mir-199a	0.200763
Carcinoma	hsa-mir-106a	0.200706
Ovarian Neoplasms	hsa-mir-301a	0.200649
Prostatic Neoplasms	hsa-mir-138	0.200542
Prostatic Neoplasms	hsa-let-7e	0.200487
Neoplasms	hsa-mir-338	0.200419
Toxoplasmosis	hsa-mir-92a	0.200241
Colonic Neoplasms	hsa-mir-146b	0.200176
Endometrial Neoplasms	hsa-mir-126	0.200094
Adenocarcinoma	hsa-mir-224	0.200079
Uterine Cervical Neoplasms	hsa-mir-199b	0.19981
Esophageal Neoplasms	hsa-mir-146b	0.199807
Carcinoma, Renal Cell	hsa-mir-183	0.199695
Mouth Neoplasms	hsa-mir-29b	0.199622
Medulloblastoma	hsa-mir-375	0.199619
Lung Neoplasms	hsa-mir-373	0.199336
Liver Cirrhosis	hsa-mir-1	0.199296
Carcinoma, Non-Small-Cell Lung	hsa-mir-204	0.199254
Glioblastoma	hsa-mir-214	0.199144
Precursor Cell Lymphoblastic Leukemia-Lymphoma	hsa-mir-15a	0.199128
Carcinoma, Renal Cell	hsa-mir-222	0.198852
Carcinoma, Renal Cell	hsa-mir-149	0.198798
Myelodysplastic Syndromes	hsa-mir-223	0.198785
Neuroblastoma	hsa-mir-181a	0.198749
Lymphoma	hsa-mir-145	0.198413
Pre-Eclampsia	hsa-mir-29a	0.198335
Prostatic Neoplasms	hsa-mir-139	0.198315
Thyroid Neoplasms	hsa-mir-196a	0.198298
Endometrial Neoplasms	hsa-mir-34b	0.198287
Medulloblastoma	hsa-mir-101	0.19807
Multiple Myeloma	hsa-mir-34a	0.197952
Lung Neoplasms	hsa-mir-148b	0.197821
Ovarian Neoplasms	hsa-mir-330	0.197754
Colonic Neoplasms	hsa-mir-103a	0.197721
Glioblastoma	hsa-mir-26b	0.197696
Ovarian Neoplasms	hsa-mir-365b	0.197693
Mouth Neoplasms	hsa-mir-192	0.197208
Leukemia, Lymphocytic, Chronic, B-Cell	hsa-mir-132	0.197195
Melanoma	hsa-mir-497	0.197195
Ovarian Neoplasms	hsa-mir-365a	0.197181
Colonic Neoplasms	hsa-mir-124	0.196694
Mesothelioma	hsa-mir-145	0.196667
Carcinoma, Squamous Cell	hsa-mir-22	0.196647
Gastrointestinal Neoplasms	hsa-let-7b	0.196591
Endometriosis	hsa-mir-214	0.196437
Esophageal Neoplasms	hsa-let-7e	0.196411
Thyroid Neoplasms	hsa-mir-99a	0.196311
Osteosarcoma	hsa-mir-206	0.196113
Carcinoma, Squamous Cell	hsa-mir-132	0.196085
Glioma	hsa-mir-34b	0.196019
Adenocarcinoma	hsa-mir-486	0.195995
Neoplasms	hsa-mir-223	0.195867
Thyroid Neoplasms	hsa-mir-429	0.195817
Glioma	hsa-mir-497	0.195608
Atrial Fibrillation	hsa-mir-92a	0.195492
Carcinoma, Non-Small-Cell Lung	hsa-mir-335	0.195372
Gastrointestinal Neoplasms	hsa-mir-133a	0.195305
Melanoma	hsa-mir-135a	0.195166
Melanoma	hsa-mir-130a	0.195095
Myocardial Infarction	hsa-mir-145	0.195084
Head and Neck Neoplasms	hsa-mir-30a	0.19508
Ovarian Neoplasms	hsa-mir-452	0.195037
Neoplasms	hsa-mir-148a	0.194799
Head and Neck Neoplasms	hsa-mir-183	0.19467
Glioma	hsa-mir-101	0.194656
Leukemia, Myeloid, Acute	hsa-mir-135b	0.194476
Lymphoma	hsa-mir-141	0.194391
Head and Neck Neoplasms	hsa-mir-378a	0.194203
Muscular Disorders, Atrophic	hsa-mir-34c	0.194192
Neuroblastoma	hsa-mir-20b	0.194134
Carcinoma, Renal Cell	hsa-mir-375	0.194085
Colonic Neoplasms	hsa-mir-183	0.194026
Muscular Disorders, Atrophic	hsa-let-7f	0.193754
Glioblastoma	hsa-mir-93	0.19343
Neoplasms	hsa-mir-339	0.193418
Lymphoma	hsa-mir-143	0.19338
Lymphoma	hsa-mir-451a	0.19336
Glioblastoma	hsa-mir-135a	0.193087
Multiple Myeloma	hsa-mir-29a	0.193054
Colorectal Neoplasms	hsa-mir-138	0.193009
Carcinoma, Non-Small-Cell Lung	hsa-mir-141	0.193004
Esophageal Neoplasms	hsa-mir-151a	0.19294
Myelodysplastic Syndromes	hsa-mir-150	0.192639
Prostatic Neoplasms	hsa-mir-30b	0.192636
Esophageal Neoplasms	hsa-mir-29b	0.192603
Colorectal Neoplasms	hsa-mir-30c	0.192551
Hepatitis C	hsa-mir-34c	0.192421
Carcinoma, Squamous Cell	hsa-mir-135a	0.192304
Colonic Neoplasms	hsa-mir-93	0.192219
Melanoma	hsa-mir-199b	0.192103
Endometrial Neoplasms	hsa-mir-143	0.19201
Carcinoma, Squamous Cell	hsa-mir-193b	0.191985
Barrett Esophagus	hsa-mir-205	0.191927
Head and Neck Neoplasms	hsa-mir-20b	0.191831
Head and Neck Neoplasms	hsa-mir-24	0.191735
Glioma	hsa-mir-200a	0.19173
Glioma	hsa-mir-95	0.191633
Melanoma	hsa-mir-92b	0.191582
Muscular Disorders, Atrophic	hsa-mir-181a	0.191473
Uterine Cervical Neoplasms	hsa-mir-10b	0.191426
Carcinoma, Renal Cell	hsa-mir-196b	0.191353
Lymphoma	hsa-mir-196a	0.191338
Neoplasms	hsa-mir-10a	0.191321
Retinal Degeneration	hsa-mir-133a	0.191241
Parkinson Disease	hsa-mir-206	0.191116
Colonic Neoplasms	hsa-mir-98	0.191066
Neoplasms	hsa-mir-497	0.191053
Head and Neck Neoplasms	hsa-mir-34c	0.190987
Leukemia, Myeloid, Acute	hsa-mir-22	0.190915
Leukemia, Myeloid, Acute	hsa-mir-10b	0.190795
Melanoma	hsa-mir-128	0.190793
Colonic Neoplasms	hsa-mir-429	0.190652
Pancreatic Neoplasms	hsa-mir-342	0.190649
Uterine Cervical Neoplasms	hsa-mir-138	0.190645
Urinary Bladder Neoplasms	hsa-let-7b	0.190478
Melanoma	hsa-mir-29c	0.190318
Carcinoma, Squamous Cell	hsa-mir-302a	0.190293
Osteosarcoma	hsa-mir-9	0.190275
Precursor Cell Lymphoblastic Leukemia-Lymphoma	hsa-mir-20a	0.190265
Adenocarcinoma	hsa-mir-146a	0.190055
Adenoviridae Infections	hsa-mir-199b	0.190027
Heart Failure	hsa-mir-451a	0.189937
Schizophrenia	hsa-mir-181a	0.189898
Head and Neck Neoplasms	hsa-mir-214	0.189876
Glioma	hsa-mir-148a	0.189722
Urinary Bladder Neoplasms	hsa-mir-486	0.189672
Adrenocortical Carcinoma	hsa-mir-133b	0.189647
Endometriosis	hsa-mir-31	0.189595
Carcinoma, Renal Cell	hsa-mir-125a	0.189586
Retinoblastoma	hsa-mir-1	0.189483
Pancreatic Neoplasms	hsa-mir-219	0.189373
Antiphospholipid Syndrome	hsa-mir-17	0.189161
Neuroblastoma	hsa-mir-218	0.18913
Glioma	hsa-mir-429	0.189125
Leukemia, Lymphocytic, Chronic, B-Cell	hsa-mir-101	0.18895
Colonic Neoplasms	hsa-mir-193b	0.188917
Lymphoma, B-Cell	hsa-mir-223	0.18889
Gastrointestinal Neoplasms	hsa-mir-155	0.188877
Heart Failure	hsa-mir-7	0.188834
Endometrial Neoplasms	hsa-mir-138	0.188812
Myelodysplastic Syndromes	hsa-mir-126	0.188806
Thyroid Neoplasms	hsa-mir-143	0.188701
Uterine Cervical Neoplasms	hsa-mir-148a	0.188666
Neuroblastoma	hsa-mir-31	0.188466
Gastrointestinal Neoplasms	hsa-let-7c	0.188464
Melanoma	hsa-mir-100	0.188439
Colonic Neoplasms	hsa-mir-224	0.188299
Muscular Disorders, Atrophic	hsa-mir-125b	0.18823
Carcinoma, Non-Small-Cell Lung	hsa-mir-122	0.188108
Prostatic Neoplasms	hsa-mir-142	0.187996
Carcinoma	hsa-mir-181a	0.187891
Retinoblastoma	hsa-mir-15a	0.187807
Colonic Neoplasms	hsa-mir-15b	0.187806
Thyroid Neoplasms	hsa-mir-203	0.187687
Melanoma	hsa-mir-26b	0.187551
Carcinoma, Renal Cell	hsa-mir-98	0.187481
Glioblastoma	hsa-let-7b	0.187183
Pancreatic Neoplasms	hsa-mir-499a	0.187164
Melanoma	hsa-mir-335	0.187142
Osteosarcoma	hsa-mir-155	0.187019
Medulloblastoma	hsa-mir-27b	0.186719
Nasopharyngeal Neoplasms	hsa-mir-221	0.18663
Thyroid Neoplasms	hsa-mir-182	0.186443
Carcinoma, Squamous Cell	hsa-mir-212	0.186368
Thyroid Neoplasms	hsa-mir-451a	0.186137
Esophageal Neoplasms	hsa-mir-181a	0.186102
Osteosarcoma	hsa-mir-126	0.186059
Lymphoma	hsa-mir-27a	0.186056
Pulmonary Disease, Chronic Obstructive	hsa-mir-34b	0.185956
Glioblastoma	hsa-mir-27a	0.185777
Prostatic Neoplasms	hsa-mir-10a	0.185767
Pancreatic Neoplasms	hsa-mir-30d	0.185699
Esophageal Neoplasms	hsa-let-7i	0.185669
Adenocarcinoma	hsa-mir-101	0.185607
Glioma	hsa-let-7a	0.185555
Endometriosis	hsa-mir-29b	0.185529
Lymphoma, B-Cell	hsa-mir-126	0.185433
Carcinoma, Renal Cell	hsa-mir-107	0.185374
Pancreatic Neoplasms	hsa-mir-29c	0.185312
Ovarian Neoplasms	hsa-mir-130b	0.185304
Lung Neoplasms	hsa-mir-139	0.185269
Carcinoma, Squamous Cell	hsa-mir-451a	0.185253
Medulloblastoma	hsa-mir-140	0.185005
Colonic Neoplasms	hsa-mir-302c	0.184935
Carcinoma, Squamous Cell	hsa-mir-149	0.184884
Glioblastoma	hsa-mir-125a	0.184869
Leukemia	hsa-mir-214	0.184699
Endometriosis	hsa-mir-19a	0.184687
Lymphoma	hsa-mir-106a	0.184671
Atherosclerosis	hsa-mir-20a	0.184614
Melanoma	hsa-mir-223	0.184565
Endometrial Neoplasms	hsa-mir-146a	0.18453
Adenocarcinoma	hsa-mir-9	0.184525
Lung Neoplasms	hsa-mir-122	0.18447
Muscular Disorders, Atrophic	hsa-mir-127	0.184446
Urinary Bladder Neoplasms	hsa-mir-206	0.184397
Prostatic Neoplasms	hsa-mir-449b	0.18431
Carcinoma, Renal Cell	hsa-mir-193b	0.184252
Endometrial Neoplasms	hsa-mir-26a	0.18423
Glioma	hsa-mir-151a	0.184208
Uterine Cervical Neoplasms	hsa-mir-30a	0.184134
Urinary Bladder Neoplasms	hsa-mir-151b	0.184058
Schizophrenia	hsa-mir-30c	0.184026
Nasopharyngeal Neoplasms	hsa-mir-30c	0.183977
Carcinoma, Non-Small-Cell Lung	hsa-mir-24	0.183921
Urinary Bladder Neoplasms	hsa-mir-23b	0.18389
Neuroblastoma	hsa-mir-195	0.183884
Pancreatic Neoplasms	hsa-mir-185	0.183841
Uterine Cervical Neoplasms	hsa-mir-135a	0.183751
Endometriosis	hsa-mir-30c	0.183709
Obesity	hsa-mir-222	0.183708
Myelodysplastic Syndromes	hsa-mir-100	0.183698
Adrenocortical Carcinoma	hsa-mir-31	0.183576
Colonic Neoplasms	hsa-mir-199a	0.18345
Colonic Neoplasms	hsa-mir-138	0.183434
Carcinoma, Non-Small-Cell Lung	hsa-mir-338	0.183362
Leukemia, Lymphocytic, Chronic, B-Cell	hsa-mir-210	0.183337
Lymphoma	hsa-mir-142	0.183286
Carcinoma, Squamous Cell	hsa-mir-200a	0.183241
Adenocarcinoma	hsa-mir-99a	0.183238
Cholesteatoma	hsa-mir-222	0.183214
Muscular Disorders, Atrophic	hsa-mir-9	0.183196
Adrenocortical Carcinoma	hsa-let-7g	0.183009
Myotonic Dystrophy	hsa-mir-222	0.182692
Colon Neoplasms	hsa-mir-143	0.182663
Ovarian Neoplasms	hsa-mir-98	0.182593
Endothelium, Vascular	hsa-mir-222	0.18231
Hepatitis B	hsa-mir-222	0.18229
Colonic Neoplasms	hsa-mir-150	0.182219
Leukemia, lymphoblastic, Acute	hsa-mir-222	0.182213
Neuroblastoma	hsa-mir-181b	0.18218
Colonic Neoplasms	hsa-mir-23a	0.182159
Urinary Bladder Neoplasms	hsa-let-7a	0.182151
Myelodysplastic Syndromes	hsa-mir-142	0.182022
Eosinophilic Esophagitis	hsa-mir-126	0.181725
Thyroid Neoplasms	hsa-mir-223	0.181707
Lupus Erythematosus, Systemic	hsa-mir-29c	0.18167
Glioblastoma	hsa-mir-100	0.181431
Endometriosis	hsa-mir-296	0.181429
Colonic Neoplasms	hsa-mir-30b	0.181407
Glioblastoma	hsa-mir-96	0.181316
Ovarian Neoplasms	hsa-mir-149	0.181308
Mouth Neoplasms	hsa-mir-145	0.18129
Myelodysplastic Syndromes	hsa-mir-9	0.181274
Melanoma	hsa-mir-373	0.181256
Antiphospholipid Syndrome	hsa-mir-18a	0.181237
Adenocarcinoma	hsa-mir-127	0.181215
Gastrointestinal Neoplasms	hsa-let-7e	0.181146
Eclampsia	hsa-mir-221	0.180946
Reperfusion Injury	hsa-mir-16	0.180928
Precursor Cell Lymphoblastic Leukemia-Lymphoma	hsa-mir-34c	0.180862
Spinal Cord Injuries	hsa-mir-15a	0.180847
Alzheimer Disease	hsa-mir-19b	0.180837
Pre-Eclampsia	hsa-mir-19a	0.180832
Endometriosis	hsa-mir-183	0.180713
Ovarian Neoplasms	hsa-mir-409	0.180687
Urinary Bladder Neoplasms	hsa-mir-191	0.180483
Pancreatic Neoplasms	hsa-mir-629	0.180198
Uterine Cervical Neoplasms	hsa-mir-106b	0.180136
Carcinoma, Non-Small-Cell Lung	hsa-mir-29a	0.179963
Carcinoma, Renal Cell	hsa-mir-18a	0.17992
Inflammation	hsa-mir-98	0.179913
Head and Neck Neoplasms	hsa-mir-126	0.179903
Leukemia, Myeloid, Acute	hsa-mir-99a	0.179876
Neoplasms	hsa-mir-130a	0.179778
Medulloblastoma	hsa-mir-205	0.179745
Glioblastoma	hsa-mir-193b	0.179608
Carcinoma, Renal Cell	hsa-mir-191	0.179594
Neoplasms	hsa-mir-296	0.179587
Medulloblastoma	hsa-mir-103a	0.179502
Brain Neoplasms	hsa-mir-221	0.179393
Adenocarcinoma	hsa-mir-107	0.179389
Carcinoma, Renal Cell	hsa-mir-1	0.179379
Hyperglycemia	hsa-mir-222	0.179376
Laryngeal Neoplasms	hsa-mir-195	0.179365
Carcinoma, Non-Small-Cell Lung	hsa-mir-139	0.179332
Esophageal Neoplasms	hsa-mir-224	0.179274
Myocardial Infarction	hsa-mir-17	0.179241
Head and Neck Neoplasms	hsa-mir-193a	0.17922
Myocardial Infarction	hsa-mir-19b	0.179175
Leukemia, Acute	hsa-mir-221	0.179036
Antiphospholipid Syndrome	hsa-mir-19a	0.17894
Esophageal Neoplasms	hsa-mir-10a	0.178887
Glioma	hsa-mir-199b	0.178792
Endometrial Neoplasms	hsa-mir-133a	0.17877
Glioblastoma	hsa-mir-127	0.178619
Muscular Disorders, Atrophic	hsa-mir-181b	0.178594
Carcinoma	hsa-mir-204	0.178497
Endometrial Neoplasms	hsa-mir-199a	0.178334
Carcinoma, Squamous Cell	hsa-mir-302d	0.178257
Lung Neoplasms	hsa-mir-328	0.178238
Adenocarcinoma	hsa-let-7b	0.178188
Prostatic Neoplasms	hsa-let-7i	0.178171
Ischemia	hsa-mir-29a	0.178019
Neuroblastoma	hsa-mir-106a	0.178011
Pancreatic Neoplasms	hsa-mir-330	0.177942
Carcinoma	hsa-mir-126	0.177867
Laryngeal Neoplasms	hsa-mir-20a	0.177865
Lymphoma	hsa-mir-34c	0.177817
Lymphoma, B-Cell	hsa-mir-24	0.17774
Nasopharyngeal Neoplasms	hsa-mir-200c	0.177734
Retinoblastoma	hsa-mir-181a	0.177682
Glioblastoma	hsa-mir-335	0.177677
Eosinophilic Esophagitis	hsa-mir-143	0.177453
Lymphoma	hsa-mir-34a	0.177293
Lung Neoplasms	hsa-mir-181d	0.177287
Ovarian Neoplasms	hsa-mir-151b	0.177264
Glioblastoma	hsa-mir-135b	0.177181
Adenoviridae Infections	hsa-mir-26a	0.17718
Carcinoma, Non-Small-Cell Lung	hsa-mir-28	0.177125
Myelodysplastic Syndromes	hsa-mir-24	0.176931
Colonic Neoplasms	hsa-mir-204	0.176902
Medulloblastoma	hsa-mir-497	0.176831
Helplessness, Learned	hsa-mir-192	0.176792
Adrenocortical Carcinoma	hsa-let-7f	0.176785
Schizophrenia	hsa-mir-16	0.176714
Leukemia, Lymphocytic, Chronic, B-Cell	hsa-mir-20b	0.176653
Carcinoma, Squamous Cell	hsa-mir-224	0.176638
Myeloproliferative Disorders	hsa-mir-19b	0.176459
Eosinophilic Esophagitis	hsa-mir-34a	0.176448
Carcinoma, Squamous Cell	hsa-mir-181c	0.176393
Neoplasms	hsa-mir-151b	0.176387
Lymphoma, Large B-Cell, Diffuse	hsa-mir-222	0.176277
Laryngeal Neoplasms	hsa-mir-133b	0.176171
Glomerulonephritis, IGA	hsa-mir-200c	0.176057
Breast Neoplasms	hsa-mir-106a	0.175902
Schizophrenia	hsa-mir-21	0.175893
Prostatic Neoplasms	hsa-mir-128	0.17568
Glioma	hsa-mir-15a	0.175629
Medulloblastoma	hsa-mir-137	0.175555
Medulloblastoma	hsa-mir-542	0.175484
Neoplasms	hsa-mir-203	0.175464
Lupus Vulgaris	hsa-mir-133b	0.175459
Neoplasms	hsa-mir-320a	0.175453
Carcinoma, Squamous Cell	hsa-mir-25	0.175408
Parkinson Disease	hsa-mir-30d	0.175247
Medulloblastoma	hsa-mir-22	0.175243
Medulloblastoma	hsa-mir-142	0.175241
Medulloblastoma	hsa-mir-138	0.17523
Glioblastoma	hsa-mir-34b	0.175222
Mycosis Fungoides	hsa-let-7g	0.175184
Esophageal Neoplasms	hsa-mir-182	0.175023
Colorectal Neoplasms	hsa-mir-101	0.175014
Leukemia, Myeloid, Acute	hsa-mir-107	0.174971
Aortic Aneurysm, Thoracic	hsa-mir-133b	0.174874
Myocardium	hsa-mir-133a	0.174857
Carcinoma	hsa-mir-17	0.174838
Eosinophilic Esophagitis	hsa-mir-31	0.174784
Adrenocortical Carcinoma	hsa-let-7i	0.174724
Adrenocortical Carcinoma	hsa-mir-141	0.174645
Head and Neck Neoplasms	hsa-mir-23b	0.174508
Schizophrenia	hsa-mir-20a	0.174506
Thyroid Neoplasms	hsa-mir-27a	0.174453
Glioma	hsa-mir-191	0.174399
Thyroid Neoplasms	hsa-mir-378a	0.174373
Lymphoma	hsa-mir-31	0.17437
Carcinoma, Squamous Cell	hsa-mir-206	0.174271
Carcinoma, Squamous Cell	hsa-let-7c	0.174146
Prostatic Neoplasms	hsa-mir-135a	0.174099
Liver Neoplasms	hsa-mir-126	0.174039
HIV	hsa-mir-29b	0.173999
Adrenocortical Carcinoma	hsa-mir-20a	0.173726
Ovarian Neoplasms	hsa-mir-497	0.173704
Myocardial Infarction	hsa-mir-23a	0.17369
Mycosis Fungoides	hsa-let-7b	0.173569
Carcinoma, Renal Cell	hsa-mir-193a	0.173395
Eosinophilic Esophagitis	hsa-mir-221	0.173359
Precursor B-Cell Lymphoblastic Leukemia-Lymphoma	hsa-mir-221	0.173284
Adenocarcinoma	hsa-mir-7	0.173267
Glioma	hsa-mir-338	0.173229
Muscular Disorders, Atrophic	hsa-mir-29a	0.17321
Colorectal Neoplasms	hsa-mir-326	0.172917
Gastrointestinal Neoplasms	hsa-let-7d	0.17283
Endometriosis	hsa-mir-218	0.172794
Ovarian Neoplasms	hsa-mir-372	0.172778
Mesothelioma	hsa-mir-9	0.172675
Adenocarcinoma	hsa-mir-146b	0.172674
Schizophrenia	hsa-mir-210	0.17267
Adenocarcinoma	hsa-mir-199a	0.172656
Glioblastoma	hsa-mir-204	0.172607
Glioma	hsa-mir-126	0.172595
Neoplasms	hsa-mir-212	0.172577
Heart Failure	hsa-mir-335	0.172344
Glioblastoma	hsa-mir-92b	0.172259
Thyroid Neoplasms	hsa-mir-335	0.172254
Gastrointestinal Neoplasms	hsa-mir-106a	0.172098
Thyroid Neoplasms	hsa-mir-93	0.172003
Urinary Bladder Neoplasms	hsa-mir-148a	0.172002
Glioma	hsa-mir-130a	0.171984
Head and Neck Neoplasms	hsa-mir-486	0.171972
Leukemia, Myeloid, Acute	hsa-mir-205	0.17192
Gastrointestinal Neoplasms	hsa-mir-203	0.171658
Colonic Neoplasms	hsa-mir-34b	0.171616
Muscular Disorders, Atrophic	hsa-let-7g	0.171519
Colorectal Neoplasms	hsa-let-7f	0.171514
Gastrointestinal Neoplasms	hsa-mir-141	0.171501
Carcinoma, Squamous Cell	hsa-mir-127	0.171473
Eosinophilic Esophagitis	hsa-mir-125b	0.171442
Uterine Cervical Neoplasms	hsa-mir-499a	0.171425
Carcinoma, Squamous Cell	hsa-mir-29b	0.171398
Aortic Aneurysm, Thoracic	hsa-mir-199a	0.171396
Carcinoma, Squamous Cell	hsa-mir-128	0.171381
Myocardial Infarction	hsa-mir-146a	0.171283
Endometriosis	hsa-mir-130b	0.171182
Colorectal Neoplasms	hsa-mir-197	0.171172
Endometrial Neoplasms	hsa-mir-93	0.171138
Carcinoma, Basal Cell	hsa-mir-9	0.171112
Uterine Cervical Neoplasms	hsa-mir-130a	0.171107
Kidney Neoplasms	hsa-mir-200b	0.171097
Carcinoma, Non-Small-Cell Lung	hsa-mir-520h	0.170898
Urinary Bladder Neoplasms	hsa-mir-130b	0.170824
Uterine Cervical Neoplasms	hsa-mir-93	0.170773
Medulloblastoma	hsa-mir-155	0.170753
Periodontitis	hsa-mir-18a	0.170677
Retinoblastoma	hsa-mir-181c	0.170631
Autistic Disorder	hsa-mir-195	0.170614
Leukemia, Lymphocytic, Chronic, B-Cell	hsa-mir-193b	0.170499
Asthma	hsa-mir-98	0.170315
Endometriosis	hsa-mir-133b	0.170298
Uterine Cervical Neoplasms	hsa-mir-22	0.170231
Neuroblastoma	hsa-mir-24	0.170071
Colonic Neoplasms	hsa-mir-151a	0.170065
Lung Neoplasms	hsa-mir-367	0.170057
Multiple Myeloma	hsa-mir-155	0.170002
Head and Neck Neoplasms	hsa-mir-27a	0.169993
Alzheimer Disease	hsa-mir-181b	0.169947
Adenoviridae Infections	hsa-mir-103a	0.169943
Hepatitis C	hsa-mir-17	0.16993
Thyroid Neoplasms	hsa-mir-124	0.169918
Uterine Cervical Neoplasms	hsa-mir-125a	0.169874
Osteosarcoma	hsa-mir-146a	0.169779
Medulloblastoma	hsa-mir-15a	0.169747
Rectal Neoplasms	hsa-mir-15a	0.169743
Myocardial Infarction	hsa-mir-181a	0.169686
Colonic Neoplasms	hsa-mir-135b	0.169572
Retinoblastoma	hsa-mir-101	0.16957
Head and Neck Neoplasms	hsa-mir-34b	0.169497
Kidney Neoplasms	hsa-mir-200a	0.169471
Colorectal Neoplasms	hsa-let-7d	0.169307
Endometrial Neoplasms	hsa-mir-25	0.169289
Liver Failure	hsa-mir-222	0.169033
Endometriosis	hsa-mir-133a	0.169026
Carcinoma, Squamous Cell	hsa-mir-26a	0.168978
Astrocytoma	hsa-mir-1	0.168919
Carcinoma, Renal Cell	hsa-mir-130a	0.168822
Precursor Cell Lymphoblastic Leukemia-Lymphoma	hsa-mir-24	0.168805
Urinary Bladder Neoplasms	hsa-mir-122	0.168789
Glioblastoma	hsa-mir-373	0.168749
Esophageal Neoplasms	hsa-mir-127	0.168731
Mycosis Fungoides	hsa-let-7c	0.168708
Crohn Disease	hsa-mir-200a	0.168703
Leukemia, Lymphocytic, Chronic, B-Cell	hsa-mir-1	0.16866
Ovarian Neoplasms	hsa-mir-371a	0.168659
Colorectal Neoplasms	hsa-mir-125a	0.168561
Glioblastoma	hsa-mir-129	0.168504
Thyroid Neoplasms	hsa-mir-106a	0.168468
Melanoma	hsa-mir-127	0.168449
Adrenocortical Carcinoma	hsa-mir-99b	0.168446
Ovarian Neoplasms	hsa-mir-513a	0.168431
Crohn Disease	hsa-let-7a	0.16839
Stomach Neoplasms_	hsa-mir-15a	0.168381
Liver Neoplasms	hsa-mir-200c	0.168381
Myocardial Infarction	hsa-mir-34c	0.168342
Myelodysplastic Syndromes	hsa-mir-19b	0.168331
Esophageal Neoplasms	hsa-mir-320a	0.168131
Neoplasms	hsa-mir-129	0.168115
Neuroblastoma	hsa-mir-30a	0.168107
Thyroid Neoplasms	hsa-mir-27b	0.168103
Hepatitis B	hsa-mir-125b	0.167996
Thyroid Neoplasms	hsa-mir-486	0.167995
Hepatitis C	hsa-mir-15a	0.167989
Carcinoma, Squamous Cell	hsa-mir-302c	0.167976
Carcinoma, Squamous Cell	hsa-mir-30b	0.16797
Gastrointestinal Neoplasms	hsa-mir-146b	0.167954
Carcinoma, Non-Small-Cell Lung	hsa-mir-127	0.167885
Myotonic Dystrophy	hsa-mir-181b	0.16783
Nasopharyngeal Neoplasms	hsa-mir-124	0.167804
Head and Neck Neoplasms	hsa-mir-150	0.167687
Prostatic Neoplasms	hsa-mir-149	0.167557
Lymphoma	hsa-mir-195	0.167356
Head and Neck Neoplasms	hsa-mir-184	0.167242
Carcinoma, Renal Cell	hsa-mir-486	0.167217
Eosinophilic Esophagitis	hsa-mir-155	0.16718
Leukemia, Myeloid, Acute	hsa-mir-31	0.167122
Colonic Neoplasms	hsa-mir-26a	0.167042
Head and Neck Neoplasms	hsa-mir-206	0.167029
Endometrial Neoplasms	hsa-mir-107	0.166918
Thyroid Neoplasms	hsa-mir-181b	0.166842
Carcinoma	hsa-mir-18a	0.166827
Glioblastoma	hsa-let-7g	0.166818
Prostatic Neoplasms	hsa-mir-328	0.166781
Cardiomegaly	hsa-mir-133b	0.166702
Liver Failure	hsa-mir-15a	0.16666
Glioblastoma	hsa-mir-378a	0.166657
Myocardial Infarction	hsa-mir-199a	0.16664
Lupus Erythematosus, Systemic	hsa-mir-10b	0.16654
Carcinoma	hsa-mir-7	0.166529
Osteosarcoma	hsa-mir-125a	0.166514
Glioblastoma	hsa-mir-30d	0.166509
Ovarian Neoplasms	hsa-mir-186	0.166399
Myocardial Ischemia	hsa-mir-16	0.166391
Hepatitis C	hsa-mir-126	0.166296
Heart Failure	hsa-mir-143	0.166007
Neoplasms, Squamous Cell	hsa-mir-27a	0.165808
Pancreatic Neoplasms	hsa-mir-99b	0.165806
Adrenocortical Carcinoma	hsa-mir-429	0.165745
Colorectal Neoplasms	hsa-mir-20b	0.165715
Colorectal Neoplasms	hsa-mir-223	0.16566
Thyroid Neoplasms	hsa-mir-142	0.165603
Carcinoma, Non-Small-Cell Lung	hsa-mir-132	0.165586
Adenocarcinoma	hsa-mir-335	0.165493
Lung Neoplasms	hsa-mir-190a	0.165485
Carcinoma	hsa-mir-99a	0.165461
Mycosis Fungoides	hsa-let-7i	0.165448
Uterine Cervical Neoplasms	hsa-mir-106a	0.16536
Esophageal Neoplasms	hsa-mir-193b	0.165236
Medulloblastoma	hsa-mir-16	0.165176
Rhabdomyosarcoma	hsa-mir-133b	0.165174
Neoplasms, Squamous Cell	hsa-mir-125b	0.165084
Leukemia	hsa-mir-181b	0.164968
Medulloblastoma	hsa-mir-106b	0.164947
Biliary Atresia	hsa-mir-29c	0.164901
Melanoma	hsa-mir-139	0.164884
Heart Failure	hsa-mir-203	0.164826
Leukemia, Myeloid, Acute	hsa-mir-214	0.164738
Prostatic Neoplasms	hsa-mir-425	0.164639
Nasopharyngeal Neoplasms	hsa-mir-181a	0.164609
Colonic Neoplasms	hsa-mir-30e	0.164525
Ovarian Neoplasms	hsa-mir-206	0.164466
Thyroid Neoplasms	hsa-let-7a	0.164442
Carcinoma, Renal Cell	hsa-mir-17	0.164417
Carcinoma, Squamous Cell	hsa-mir-96	0.164407
Pancreatic Neoplasms	hsa-mir-335	0.164381
Colorectal Neoplasms	hsa-mir-302a	0.164355
Colonic Neoplasms	hsa-mir-96	0.164338
Adenoviridae Infections	hsa-mir-22	0.164271
Neoplasms, Squamous Cell	hsa-mir-24	0.164262
Psoriasis	hsa-mir-145	0.164247
Uterine Cervical Neoplasms	hsa-mir-24	0.164228
Esophageal Neoplasms	hsa-mir-27b	0.164196
Prostatic Neoplasms	hsa-mir-30a	0.16419
Leukemia, Lymphocytic, Chronic, B-Cell	hsa-mir-25	0.164116
Myocardium	hsa-mir-29b	0.164022
Lymphoma	hsa-mir-181b	0.164014
Leukemia, Myeloid, Chronic-Phase	hsa-mir-29c	0.163945
Thyroid Neoplasms	hsa-mir-29c	0.163762
Muscular Disorders, Atrophic	hsa-mir-375	0.163685
Carcinoma	hsa-mir-128	0.16366
Hypertension	hsa-mir-199a	0.163549
Digestive System Neoplasms	hsa-mir-98	0.163547
Mouth Neoplasms	hsa-mir-143	0.163532
Glioma	hsa-mir-127	0.163507
Esophageal Neoplasms	hsa-mir-181b	0.163458
Periodontitis	hsa-mir-20a	0.163419
Musculoskeletal Abnormalities	hsa-mir-133b	0.163392
Hepatitis B	hsa-mir-31	0.163305
Mouth Neoplasms	hsa-mir-100	0.163245
Lupus Erythematosus, Systemic	hsa-mir-182	0.163243
Muscular Disorders, Atrophic	hsa-mir-27a	0.163227
Gastrointestinal Neoplasms	hsa-let-7f	0.163204
Adenocarcinoma	hsa-mir-296	0.16309
Lupus Erythematosus, Systemic	hsa-mir-183	0.16304
Endometriosis	hsa-mir-26a	0.162931
Colorectal Neoplasms	hsa-let-7g	0.162864
Endometrial Neoplasms	hsa-mir-7	0.162809
Osteosarcoma	hsa-mir-182	0.16275
Neoplasms	hsa-mir-383	0.162638
Colonic Neoplasms	hsa-mir-214	0.162633
Carcinoma	hsa-mir-24	0.162619
Thyroid Neoplasms	hsa-mir-210	0.162573
Medulloblastoma	hsa-mir-130a	0.16255
Chordoma	hsa-mir-133a	0.162504
Mycosis Fungoides	hsa-let-7e	0.162317
Pancreatic Neoplasms	hsa-mir-449a	0.162262
Uterine Cervical Neoplasms	hsa-mir-342	0.162253
Distal Myopathies	hsa-mir-133b	0.16211
Glioblastoma	hsa-mir-141	0.162109
Muscular Disorders, Atrophic	hsa-mir-203	0.162005
Tuberculosis, Pulmonary	hsa-mir-181a	0.161997
Endometrial Neoplasms	hsa-mir-34a	0.161968
Scleroderma, Localized	hsa-mir-29b	0.161855
Carcinoma, Squamous Cell	hsa-mir-199b	0.161747
Neoplasms, Squamous Cell	hsa-mir-124	0.1617
Heart Failure	hsa-mir-103a	0.161682
Lupus Vulgaris	hsa-mir-24	0.161647
Carcinoma	hsa-mir-223	0.161583
Carcinoma	hsa-mir-224	0.161539
Leukemia, Myeloid, Acute	hsa-mir-708	0.161537
Pre-Eclampsia	hsa-mir-19b	0.161284
Carcinoma, Non-Small-Cell Lung	hsa-mir-20b	0.161103
Prostatic Neoplasms	hsa-mir-302b	0.16107
Long QT Syndrome	hsa-mir-1	0.161052
Medulloblastoma	hsa-mir-181d	0.160965
Carcinoma, Squamous Cell	hsa-mir-151a	0.160935
Pituitary Neoplasms	hsa-mir-221	0.160891
Endometriosis	hsa-mir-130a	0.160823
Thyroid Neoplasms	hsa-mir-148a	0.16082
Myocardial Infarction	hsa-mir-486	0.160789
Prostatic Neoplasms	hsa-mir-212	0.160732
Autistic Disorder	hsa-mir-210	0.16068
Hepatitis C	hsa-mir-150	0.160579
Adrenocortical Carcinoma	hsa-mir-106a	0.160525
Thyroid Neoplasms	hsa-let-7i	0.160477
Prostatic Neoplasms	hsa-mir-338	0.160407
Carcinoma, Non-Small-Cell Lung	hsa-mir-191	0.160375
Cicatrix	hsa-mir-29a	0.160356
Laryngeal Neoplasms	hsa-mir-9	0.160267
Glioblastoma	hsa-mir-199b	0.160266
Lymphoma	hsa-mir-34b	0.160246
Glioblastoma	hsa-mir-150	0.1602
Breast Neoplasms	hsa-mir-186	0.160184
Urinary Bladder Neoplasms	hsa-mir-22	0.160094
Nervous System Diseases	hsa-mir-29a	0.160061
Uterine Cervical Neoplasms	hsa-mir-149	0.16003
Gastrointestinal Neoplasms	hsa-mir-183	0.160024
Retinoblastoma	hsa-mir-98	0.15997
Autistic Disorder	hsa-mir-223	0.159852
Thyroid Neoplasms	hsa-mir-30a	0.159797
Lupus Vulgaris	hsa-mir-203	0.159795
Neoplasms	hsa-mir-181c	0.159732
Muscular Disorders, Atrophic	hsa-mir-133a	0.159731
Colonic Neoplasms	hsa-mir-194	0.159636
Osteosarcoma	hsa-mir-31	0.159537
Myocardial Infarction	hsa-mir-181b	0.159375
Adrenocortical Carcinoma	hsa-mir-15a	0.159342
Colorectal Neoplasms	hsa-mir-128	0.159335
Atrial Fibrillation	hsa-mir-20a	0.159307
Head and Neck Neoplasms	hsa-mir-196a	0.15924
Lymphoma	hsa-mir-125b	0.159232
Prostatic Neoplasms	hsa-mir-215	0.159187
Alzheimer Disease	hsa-mir-92a	0.15893
Adrenocortical Carcinoma	hsa-mir-142	0.158914
Osteosarcoma	hsa-mir-203	0.158887
Endometriosis	hsa-mir-193b	0.158827
Schizophrenia	hsa-mir-19a	0.158826
Pancreatic Neoplasms	hsa-mir-181c	0.158808
Autistic Disorder	hsa-mir-24	0.158789
Carcinoma, Non-Small-Cell Lung	hsa-mir-26a	0.158777
Autistic Disorder	hsa-mir-16	0.158768
Lymphoma, B-Cell	hsa-mir-125a	0.158716
Multiple Myeloma	hsa-mir-143	0.158618
Alopecia	hsa-mir-222	0.158591
Lung Neoplasms	hsa-mir-370	0.158578
Muscular Disorders, Atrophic	hsa-mir-133b	0.158546
Gastrointestinal Neoplasms	hsa-let-7i	0.15851
Hepatoblastoma	hsa-mir-199a	0.158489
Cardiomyopathy, Hypertrophic	hsa-mir-206	0.158463
Glioma	hsa-mir-708	0.158346
Carcinoma, Renal Cell	hsa-mir-148a	0.158293
Head and Neck Neoplasms	hsa-mir-92a	0.158264
Lymphoma, B-Cell	hsa-mir-181b	0.15823
Lung Neoplasms	hsa-mir-520a	0.158192
Colonic Neoplasms	hsa-mir-153	0.158139
Ovarian Neoplasms	hsa-mir-15b	0.15805
Leukemia, Myeloid, Acute	hsa-mir-124	0.157947
Multiple Myeloma	hsa-mir-181b	0.157879
Medulloblastoma	hsa-mir-24	0.157823
Precursor Cell Lymphoblastic Leukemia-Lymphoma	hsa-mir-21	0.157671
Coronary Artery Disease	hsa-mir-133b	0.157572
Lymphoma	hsa-mir-429	0.157569
Nasopharyngeal Neoplasms	hsa-mir-142	0.157519
Neoplasms	hsa-mir-194	0.157492
Muscular Disorders, Atrophic	hsa-mir-193b	0.157459
Carcinoma	hsa-let-7d	0.157456
Mesothelioma	hsa-mir-34a	0.157401
Adenocarcinoma	hsa-mir-142	0.15737
Pancreatic Neoplasms	hsa-mir-133a	0.157344
Osteosarcoma	hsa-mir-378a	0.157272
Carcinoma, Squamous Cell	hsa-mir-95	0.157219
Carcinoma, Squamous Cell	hsa-let-7g	0.157133
Glioblastoma	hsa-mir-144	0.157061
Carcinoma, Squamous Cell	hsa-mir-335	0.157017
Obesity	hsa-mir-20a	0.157011
Medulloblastoma	hsa-mir-302a	0.156983
Glomerulonephritis, IGA	hsa-mir-141	0.156978
Mesothelioma	hsa-mir-24	0.156968
Melanoma	hsa-mir-708	0.156928
Pancreatic Neoplasms	hsa-mir-130a	0.1569
Carcinoma, Renal Cell	hsa-mir-15b	0.156899
Inflammation	hsa-mir-143	0.156874
Uterine Cervical Neoplasms	hsa-mir-135b	0.15687
Lymphoma	hsa-mir-7	0.156768
Mouth Neoplasms	hsa-mir-142	0.156713
Laryngeal Neoplasms	hsa-mir-15a	0.156699
Adrenocortical Carcinoma	hsa-mir-146b	0.156696
Endometriosis	hsa-mir-486	0.156687
Adrenocortical Carcinoma	hsa-mir-486	0.156652
Head and Neck Neoplasms	hsa-mir-98	0.156649
Stomach Neoplasms	hsa-mir-30a	0.156566
Carcinoma	hsa-mir-125a	0.156536
Carcinoma, Renal Cell	hsa-mir-19b	0.156519
Lupus Erythematosus, Systemic	hsa-mir-375	0.156514
Colonic Neoplasms	hsa-mir-18b	0.156449
Hepatitis B	hsa-mir-92a	0.156397
Osteosarcoma	hsa-mir-107	0.15635
Colonic Neoplasms	hsa-mir-197	0.156223
Lupus Vulgaris	hsa-mir-30b	0.156217
Alzheimer Disease	hsa-mir-24	0.156123
Gastrointestinal Neoplasms	hsa-mir-192	0.156093
Head and Neck Neoplasms	hsa-mir-17	0.155994
Schizophrenia	hsa-mir-93	0.155906
Endometrial Neoplasms	hsa-mir-708	0.155898
Autistic Disorder	hsa-mir-18a	0.155887
Diabetic Nephropathies	hsa-mir-429	0.155879
Stomach Neoplasms	hsa-mir-92a	0.155855
Neoplasms	hsa-mir-30b	0.155844
Thyroid Neoplasms	hsa-mir-193b	0.155765
Thyroid Neoplasms	hsa-mir-133a	0.155724
Adrenocortical Carcinoma	hsa-mir-124	0.15572
Irritable Bowel Syndrome	hsa-mir-29b	0.155678
Medulloblastoma	hsa-mir-221	0.155675
Acquired Immunodeficiency Syndrome	hsa-mir-29c	0.155636
Diabetes Mellitus, Type 2	hsa-mir-145	0.155594
Esophageal Neoplasms	hsa-mir-29a	0.155577
Crohn Disease	hsa-mir-29b	0.15555
Barrett Esophagus	hsa-mir-183	0.155469
Colonic Neoplasms	hsa-mir-302d	0.155386
Neoplasms	hsa-mir-140	0.15527
Glioma	hsa-mir-99a	0.155247
Carcinoma, Non-Small-Cell Lung	hsa-mir-342	0.155196
Breast Neoplasms	hsa-mir-99a	0.155101
Adenocarcinoma	hsa-mir-24	0.155093
Lupus Vulgaris	hsa-mir-30c	0.155012
Thyroid Neoplasms	hsa-mir-20a	0.155011
Neoplasms	hsa-mir-184	0.155008
Osteosarcoma	hsa-mir-196b	0.155007
Glioma	hsa-mir-181c	0.154964
Lung Neoplasms	hsa-mir-345	0.154827
Esophageal Neoplasms	hsa-mir-7	0.154786
Medulloblastoma	hsa-mir-152	0.154774
Carcinoma, Squamous Cell	hsa-mir-92b	0.154771
Gastrointestinal Neoplasms	hsa-mir-429	0.154746
Alzheimer Disease	hsa-mir-19a	0.154713
Vascular Diseases	hsa-mir-143	0.154685
Glioblastoma	hsa-mir-15b	0.154682
Alzheimer Disease	hsa-mir-15a	0.154638
Stomach Neoplasms	hsa-mir-205	0.15459
Pancreatic Neoplasms	hsa-mir-137	0.154557
Adrenocortical Carcinoma	hsa-mir-93	0.154519
Glioma	hsa-mir-339	0.154466
Medulloblastoma	hsa-mir-99a	0.154453
Leukemia, Lymphocytic, Chronic, B-Cell	hsa-mir-7	0.154442
Barrett Esophagus	hsa-mir-99a	0.154426
Neuroblastoma	hsa-mir-27a	0.154423
Adenoviridae Infections	hsa-mir-224	0.154413
Neuroblastoma	hsa-mir-224	0.154373
Hepatitis B	hsa-mir-22	0.154368
Adrenocortical Carcinoma	hsa-mir-22	0.154362
Osteoporosis	hsa-mir-1	0.154362
Periodontitis	hsa-mir-92a	0.154344
Nasopharyngeal Neoplasms	hsa-mir-27a	0.154316
Head and Neck Neoplasms	hsa-mir-149	0.154299
Glioma	hsa-mir-194	0.154198
Leukemia	hsa-mir-24	0.154109
Lymphoma	hsa-mir-214	0.154004
Head and Neck Neoplasms	hsa-mir-181c	0.153997
Adrenocortical Carcinoma	hsa-mir-182	0.153951
Carcinoma, Renal Cell	hsa-mir-663a	0.153842
Adrenocortical Carcinoma	hsa-mir-152	0.1538
Heart Failure	hsa-mir-206	0.153692
Arrhythmias, Cardiac	hsa-mir-133b	0.153651
Uterine Cervical Neoplasms	hsa-let-7a	0.15351
Colonic Neoplasms	hsa-mir-10a	0.153407
Heart Defects, Congenital	hsa-mir-133b	0.153271
Leukemia, Lymphocytic, Chronic, B-Cell	hsa-mir-150	0.15319
Hypertension	hsa-mir-126	0.153186
Uterine Cervical Neoplasms	hsa-mir-1	0.153092
Muscular Disorders, Atrophic	hsa-mir-23b	0.153081
Leukemia, Lymphocytic, Chronic, B-Cell	hsa-mir-214	0.15308
Ovarian Neoplasms	hsa-mir-23b	0.153063
Carcinoma, Squamous Cell	hsa-mir-629	0.152863
Head and Neck Neoplasms	hsa-mir-196b	0.152846
Lung Neoplasms	hsa-mir-144	0.152782
Carcinoma, Squamous Cell	hsa-mir-30c	0.152764
Myelodysplastic Syndromes	hsa-mir-146b	0.152758
Carcinoma, Squamous Cell	hsa-mir-23a	0.152749
Breast Neoplasms	hsa-mir-130a	0.152718
Adenoviridae Infections	hsa-mir-335	0.152704
Urinary Bladder Neoplasms	hsa-let-7d	0.152644
Prostatic Neoplasms	hsa-mir-125a	0.152628
Lymphoma, B-Cell	hsa-mir-106b	0.152581
Lung Neoplasms	hsa-mir-452	0.152574
Eosinophilic Esophagitis	hsa-mir-195	0.152551
Colonic Neoplasms	hsa-mir-27a	0.152539
Leukemia, Lymphocytic, Chronic, B-Cell	hsa-mir-9	0.152437
Prostatic Neoplasms	hsa-mir-451a	0.152339
Pituitary Neoplasms	hsa-mir-98	0.152286
Pancreatic Neoplasms	hsa-mir-106b	0.152238
Neuroblastoma	hsa-mir-18b	0.152222
Melanoma	hsa-mir-499a	0.152205
Carcinoma, Non-Small-Cell Lung	hsa-mir-301a	0.152193
Pancreatic Neoplasms	hsa-mir-365a	0.152188
Endometrial Neoplasms	hsa-mir-133b	0.152163
Carcinoma, Non-Small-Cell Lung	hsa-mir-23b	0.152135
Retinoblastoma	hsa-mir-223	0.152092
Leukemia	hsa-mir-101	0.152087
Medulloblastoma	hsa-mir-34b	0.152065
Endometrial Neoplasms	hsa-mir-219	0.152055
Barrett Esophagus	hsa-mir-194	0.152031
Mesothelioma	hsa-mir-93	0.151996
Pancreatic Neoplasms	hsa-mir-452	0.151995
Pulmonary Disease, Chronic Obstructive	hsa-mir-29c	0.151935
Precursor Cell Lymphoblastic Leukemia-Lymphoma	hsa-mir-34b	0.151906
Head and Neck Neoplasms	hsa-mir-192	0.15189
Schizophrenia	hsa-mir-335	0.151856
Polycystic Kidney Diseases	hsa-mir-16	0.151818
Carcinoma, Squamous Cell	hsa-mir-15b	0.151741
Muscular Disorders, Atrophic	hsa-mir-193a	0.151734
Nasopharyngeal Neoplasms	hsa-mir-30d	0.151686
Adrenocortical Carcinoma	hsa-mir-29c	0.151682
Leukemia, Lymphocytic, Chronic, B-Cell	hsa-mir-30b	0.151658
Carcinoma	hsa-mir-101	0.151557
Hepatitis B	hsa-mir-29b	0.15153
Mouth Neoplasms	hsa-mir-101	0.151495
Carcinoma	hsa-mir-18b	0.151486
Myeloproliferative Disorders	hsa-mir-18a	0.151465
Pancreatic Neoplasms	hsa-mir-151a	0.151454
Breast Neoplasms	hsa-mir-92b	0.151443
Neoplasms	hsa-mir-193a	0.151401
Adenoviridae Infections	hsa-mir-193a	0.151386
Alzheimer Disease	hsa-mir-34a	0.151358
Ovarian Neoplasms	hsa-mir-328	0.151355
Lymphoma	hsa-mir-29a	0.151314
Endometrial Neoplasms	hsa-mir-30d	0.151291
Glioblastoma	hsa-let-7c	0.151267
Uterine Cervical Neoplasms	hsa-mir-30e	0.15126
Carcinoma	hsa-mir-203	0.151196
Pancreatic Neoplasms	hsa-mir-494	0.151194
Endometrial Neoplasms	hsa-mir-192	0.151169
Medulloblastoma	hsa-mir-133b	0.151145
Muscular Disorders, Atrophic	hsa-mir-218	0.151145
Prostatic Neoplasms	hsa-mir-19b	0.151083
Schizophrenia	hsa-mir-106a	0.151068
Glioma	hsa-mir-212	0.15105
Atrial Fibrillation	hsa-mir-18a	0.15102
Medulloblastoma	hsa-mir-367	0.150988
Parkinson Disease	hsa-mir-148a	0.15097
Mesothelioma	hsa-mir-218	0.150913
Leukemia, Myeloid, Acute	hsa-mir-130a	0.150881
Choriocarcinoma	hsa-mir-143	0.150863
Adrenocortical Carcinoma	hsa-mir-10b	0.150854
Carcinoma, Non-Small-Cell Lung	hsa-mir-452	0.150833
Pancreatic Neoplasms	hsa-mir-23b	0.15083
Lupus Vulgaris	hsa-mir-10b	0.150813
Esophageal Neoplasms	hsa-mir-191	0.150785
Thyroid Neoplasms	hsa-mir-96	0.150757
Heart Failure	hsa-mir-214	0.150703
Endometrial Neoplasms	hsa-mir-222	0.150632
Colorectal Neoplasms	hsa-mir-216a	0.150629
Neoplasms	hsa-mir-152	0.150546
Endometriosis	hsa-mir-16	0.150542
Hodgkin Disease	hsa-mir-93	0.1505
Glioblastoma	hsa-let-7i	0.150496
Adenocarcinoma	hsa-let-7c	0.150445
Lung Neoplasms	hsa-mir-28	0.150436
Prostatic Neoplasms	hsa-mir-219	0.1504
Carcinoma, Squamous Cell	hsa-mir-103a	0.150376
Muscular Disorders, Atrophic	hsa-mir-1	0.150338
Ovarian Neoplasms	hsa-mir-584	0.150325
Inflammation	hsa-mir-223	0.150307
Aortic Aneurysm, Thoracic	hsa-mir-206	0.150279
Lymphoma, T-Cell	hsa-mir-15a	0.150247
Prostatic Neoplasms	hsa-mir-376c	0.150239
Carcinoma, Renal Cell	hsa-mir-328	0.150222
Myocardial Infarction	hsa-mir-221	0.150129
Adenocarcinoma	hsa-mir-708	0.150114
Retinoblastoma	hsa-mir-221	0.150088
Adrenocortical Carcinoma	hsa-mir-34b	0.150062
Muscular Disorders, Atrophic	hsa-mir-342	0.150047
Head and Neck Neoplasms	hsa-mir-30c	0.150038
Hodgkin Disease	hsa-mir-20b	0.150014
Myeloproliferative Disorders	hsa-mir-19a	0.150004
Nasopharyngeal Neoplasms	hsa-mir-133b	0.149958
Heart Failure	hsa-mir-30d	0.149931
Cardiomyopathy, Hypertrophic	hsa-mir-133b	0.14993
Colorectal Neoplasms	hsa-mir-193b	0.149874
Glioma	hsa-mir-206	0.149656
Stomach Neoplasms	hsa-mir-30d	0.149649
Schizophrenia	hsa-mir-34c	0.149642
Leukemia, Myeloid, Acute	hsa-mir-9	0.149642
Uterine Cervical Neoplasms	hsa-mir-224	0.149628
Colorectal Neoplasms	hsa-mir-302b	0.149628
Hepatitis B	hsa-mir-16	0.14962
Carcinoma, Basal Cell	hsa-mir-181b	0.149592
Hepatitis B	hsa-mir-17	0.149507
Glioblastoma	hsa-mir-363	0.149433
Muscular Disorders, Atrophic	hsa-mir-7	0.149431
Head and Neck Neoplasms	hsa-mir-140	0.149372
Carcinoma, Non-Small-Cell Lung	hsa-mir-99b	0.14934
Urinary Bladder Neoplasms	hsa-mir-625	0.149335
Adrenocortical Carcinoma	hsa-mir-497	0.149306
Esophageal Neoplasms	hsa-let-7f	0.149289
Osteosarcoma	hsa-mir-30a	0.149278
Retinoblastoma	hsa-mir-125b	0.149214
Leukemia, Lymphocytic, Chronic, B-Cell	hsa-mir-126	0.148972
Endometriosis	hsa-mir-155	0.148952
Lupus Vulgaris	hsa-mir-101	0.148939
Multiple Sclerosis	hsa-mir-29c	0.148924
Medulloblastoma	hsa-mir-342	0.148911
Leukemia, Myeloid, Acute	hsa-mir-30a	0.148906
Gastrointestinal Neoplasms	hsa-mir-10b	0.148856
Colorectal Neoplasms	hsa-mir-30d	0.148817
Huntington Disease	hsa-mir-200b	0.148813
Carcinoma	hsa-mir-15b	0.148778
Antiphospholipid Syndrome	hsa-mir-92a	0.148773
Myotonic Dystrophy	hsa-mir-100	0.148736
Nasopharyngeal Neoplasms	hsa-mir-125b	0.1487
Muscular Disorders, Atrophic	hsa-mir-17	0.148672
Endometriosis	hsa-mir-204	0.148663
Adenoviridae Infections	hsa-mir-195	0.148613
Carcinoma, Small Cell	hsa-mir-126	0.148582
Multiple Myeloma	hsa-mir-145	0.148554
Endometrial Neoplasms	hsa-mir-196a	0.148531
Multiple Sclerosis	hsa-mir-20a	0.14851
Adrenocortical Carcinoma	hsa-mir-181b	0.148473
Colorectal Neoplasms	hsa-mir-98	0.148427
Colonic Neoplasms	hsa-mir-302a	0.148376
Inflammation	hsa-mir-34a	0.148362
Adenocarcinoma	hsa-mir-130a	0.148332
Liver Diseases	hsa-mir-16	0.14828
Diabetes Mellitus, Type 2	hsa-mir-203	0.148277
Colorectal Neoplasms	hsa-mir-132	0.148268
Glioma	hsa-mir-153	0.148257
Gastrointestinal Neoplasms	hsa-mir-218	0.148222
Urinary Bladder Neoplasms	hsa-mir-152	0.148203
Mesothelioma	hsa-mir-22	0.148152
Colorectal Neoplasms	hsa-mir-383	0.148132
Myelodysplastic Syndromes	hsa-mir-19a	0.148131
Lung Neoplasms	hsa-mir-342	0.14813
Neoplasms	hsa-mir-365b	0.148086
Breast Neoplasms	hsa-mir-185	0.148079
Myelodysplastic Syndromes	hsa-mir-15b	0.14804
Lung Neoplasms	hsa-mir-324	0.148032
Eosinophilic Esophagitis	hsa-mir-29a	0.148013
Pancreatic Neoplasms	hsa-mir-195	0.148001
Adenocarcinoma	hsa-mir-124	0.147941
Medulloblastoma	hsa-mir-191	0.147924
Rhabdomyosarcoma	hsa-mir-199a	0.147889
Glioblastoma	hsa-mir-130b	0.147887
Heart Failure	hsa-mir-141	0.147875
Osteosarcoma	hsa-mir-27a	0.147866
Carcinoma, Basal Cell	hsa-mir-34a	0.14786
Endometrial Neoplasms	hsa-mir-214	0.147794
Glioma	hsa-mir-186	0.147754
Adenoviridae Infections	hsa-mir-130a	0.147704
Carcinoma	hsa-mir-486	0.1477
Autistic Disorder	hsa-mir-34a	0.147657
Heart Failure	hsa-mir-200b	0.147607
Endometrial Neoplasms	hsa-mir-574	0.147498
Leukemia, Myeloid, Acute	hsa-mir-200c	0.14749
Ovarian Neoplasms	hsa-mir-10a	0.147458
Carcinoma, Basal Cell	hsa-mir-143	0.147454
Ovarian Neoplasms	hsa-mir-506	0.147426
Colonic Neoplasms	hsa-mir-219	0.147366
Esophageal Neoplasms	hsa-mir-124	0.147286
Colorectal Neoplasms	hsa-mir-23b	0.147285
Glioma	hsa-mir-328	0.147267
Liver Diseases	hsa-mir-29c	0.147242
Neuroblastoma	hsa-mir-182	0.147194
Urinary Bladder Neoplasms	hsa-mir-32	0.147108
Medulloblastoma	hsa-mir-200c	0.147099
Nasopharyngeal Neoplasms	hsa-mir-34a	0.147094
Myocardial Infarction	hsa-mir-18a	0.147071
Multiple Myeloma	hsa-mir-15b	0.146953
Arthritis, Rheumatoid	hsa-mir-181a	0.146928
Heart Failure	hsa-mir-219	0.146915
Pancreatic Neoplasms	hsa-mir-365b	0.146913
Urinary Bladder Neoplasms	hsa-mir-181c	0.146897
Multiple Myeloma	hsa-mir-195	0.146798
Uterine Cervical Neoplasms	hsa-mir-124	0.146769
Mesothelioma	hsa-mir-10b	0.146769
Stomach Neoplasms	hsa-mir-138	0.146765
Colorectal Neoplasms	hsa-mir-365b	0.146714
Multiple Sclerosis	hsa-mir-221	0.146672
Leukemia, Lymphocytic, Chronic, B-Cell	hsa-mir-128	0.14666
Medulloblastoma	hsa-mir-335	0.146558
Endometrial Neoplasms	hsa-mir-191	0.146482
Biliary Tract Neoplasms	hsa-mir-221	0.146479
Heart Failure	hsa-mir-193a	0.146463
Uterine Cervical Neoplasms	hsa-mir-96	0.146456
Leukemia, Lymphocytic, Chronic, B-Cell	hsa-mir-106a	0.146419
Crohn Disease	hsa-let-7b	0.146416
Endometrial Neoplasms	hsa-mir-486	0.146388
Autistic Disorder	hsa-mir-150	0.146298
Colorectal Neoplasms	hsa-mir-151a	0.146296
Stroke	hsa-mir-133b	0.146263
Obesity	hsa-mir-92a	0.146255
Glioma	hsa-mir-142	0.146242
Myelodysplastic Syndromes	hsa-mir-92a	0.146199
Glioblastoma	hsa-mir-34c	0.146191
Carcinoma, Squamous Cell	hsa-mir-378a	0.146159
Uterine Cervical Neoplasms	hsa-mir-195	0.146125
Neoplasms, Squamous Cell	hsa-mir-150	0.146057
Heart Failure	hsa-mir-486	0.146045
Carcinoma	hsa-let-7b	0.145995
Muscular Disorders, Atrophic	hsa-mir-92a	0.145889
Colorectal Neoplasms	hsa-mir-365a	0.145879
Gastrointestinal Neoplasms	hsa-mir-100	0.145865
Uterine Cervical Neoplasms	hsa-mir-29b	0.145851
Thyroid Neoplasms	hsa-mir-373	0.14585
Adenocarcinoma	hsa-mir-574	0.145843
Carcinoma, Squamous Cell	hsa-let-7e	0.145843
Parkinson Disease	hsa-mir-196a	0.145775
Uterine Cervical Neoplasms	hsa-mir-146b	0.145736
Mesothelioma	hsa-mir-30a	0.145721
Schizophrenia	hsa-mir-146b	0.145721
Glioblastoma	hsa-mir-219	0.145706
Uterine Cervical Neoplasms	hsa-mir-133a	0.145671
Glioma	hsa-mir-132	0.145665
Carcinoma, Squamous Cell	hsa-mir-192	0.145589
Carcinoma, Basal Cell	hsa-mir-195	0.145496
Carcinoma, Squamous Cell	hsa-mir-29a	0.145489
Adrenocortical Carcinoma	hsa-mir-193a	0.145438
Head and Neck Neoplasms	hsa-mir-19a	0.145386
Osteosarcoma	hsa-mir-34b	0.145386
Neuroblastoma	hsa-mir-155	0.145374
Carcinoma, Renal Cell	hsa-mir-92b	0.145349
Atrial Fibrillation	hsa-mir-29b	0.145316
Endometriosis	hsa-mir-124	0.145305
Carcinoma, Squamous Cell	hsa-mir-328	0.145286
Lung Neoplasms	hsa-mir-449a	0.145282
Leukemia, Myeloid, Acute	hsa-mir-7	0.145214
Endometrial Neoplasms	hsa-mir-302b	0.145197
Asthma	hsa-mir-100	0.145192
Carcinoma, Renal Cell	hsa-mir-137	0.145178
Mouth Neoplasms	hsa-mir-429	0.145147
Head and Neck Neoplasms	hsa-mir-182	0.145134
Colorectal Neoplasms	hsa-mir-302c	0.145116
Myelodysplastic Syndromes	hsa-mir-98	0.145087
Liver Neoplasms	hsa-let-7a	0.145085
Atherosclerosis	hsa-mir-181a	0.145073
Carcinoma, Squamous Cell	hsa-mir-708	0.144951
Prostatic Neoplasms	hsa-mir-206	0.144936
Glioma	hsa-mir-625	0.144914
Atherosclerosis	hsa-mir-203	0.144905
Gastrointestinal Neoplasms	hsa-mir-25	0.144829
Carcinoma, Squamous Cell	hsa-mir-144	0.144675
Carcinoma, Squamous Cell	hsa-mir-98	0.144636
Pre-Eclampsia	hsa-mir-16	0.144598
Muscular Disorders, Atrophic	hsa-mir-30b	0.144571
Alzheimer Disease	hsa-mir-181a	0.144556
Colonic Neoplasms	hsa-mir-122	0.144528
Colon Neoplasms	hsa-mir-20a	0.144404
Leukemia, Myeloid, Acute	hsa-mir-23b	0.14432
Urinary Bladder Neoplasms	hsa-mir-542	0.144283
Pancreatic Neoplasms	hsa-mir-373	0.144263
Carcinoma, Non-Small-Cell Lung	hsa-mir-92a	0.144155
Carcinoma, Ehrlich Tumor	hsa-mir-192	0.144118
Neuroblastoma	hsa-mir-302b	0.144019
Colorectal Neoplasms	hsa-mir-381	0.143973
Adenocarcinoma	hsa-mir-302a	0.143963
Muscular Disorders, Atrophic	hsa-mir-219	0.143948
Ovarian Neoplasms	hsa-mir-196b	0.143912
Muscular Disorders, Atrophic	hsa-mir-150	0.143884
Muscular Disorders, Atrophic	hsa-mir-129	0.14384
Cardiomegaly	hsa-mir-206	0.143821
Adrenocortical Carcinoma	hsa-mir-27b	0.143807
Osteosarcoma	hsa-mir-106b	0.143803
Lymphoma	hsa-mir-25	0.143766
Carcinoma, Renal Cell	hsa-mir-520b	0.143763
Lung Neoplasms	hsa-mir-23b	0.143737
Heart Failure	hsa-mir-135b	0.143667
Head and Neck Neoplasms	hsa-mir-26a	0.14363
Hepatoblastoma	hsa-mir-143	0.143627
Prostatic Neoplasms	hsa-mir-129	0.143609
Carcinoma, Non-Small-Cell Lung	hsa-mir-129	0.143527
Neuroblastoma	hsa-mir-183	0.143505
Uterine Cervical Neoplasms	hsa-mir-141	0.143488
Thyroid Neoplasms	hsa-let-7g	0.143478
Adenocarcinoma	hsa-mir-15a	0.143447
Autistic Disorder	hsa-mir-181a	0.14332
Neoplasms	hsa-mir-23a	0.143296
Prostatic Neoplasms	hsa-mir-137	0.14327
Parkinson Disease	hsa-mir-27a	0.143167
Heart Failure	hsa-mir-29c	0.143136
Colorectal Neoplasms	hsa-mir-494	0.143116
Multiple Sclerosis	hsa-mir-181a	0.143113
Cardiomyopathy, Hypertrophic	hsa-mir-181a	0.143068
Head and Neck Neoplasms	hsa-mir-151a	0.14293
Carcinoma	hsa-let-7g	0.142914
Lymphoma	hsa-mir-93	0.142886
Heart Failure	hsa-mir-194	0.142865
Esophageal Neoplasms	hsa-mir-378a	0.142813
Hypertension	hsa-mir-142	0.142809
Endometrial Neoplasms	hsa-mir-338	0.142788
Leukemia, Myeloid, Acute	hsa-mir-192	0.142784
Leukemia, Myeloid	hsa-mir-142	0.142777
Schizophrenia	hsa-mir-107	0.142772
Myotonic Dystrophy	hsa-mir-199a	0.14271
Lung Neoplasms	hsa-mir-302c	0.142656
Atherosclerosis	hsa-mir-199a	0.142644
Precursor Cell Lymphoblastic Leukemia-Lymphoma	hsa-mir-10a	0.142547
Head and Neck Neoplasms	hsa-mir-296	0.142547
Barrett Esophagus	hsa-mir-100	0.142536
Hepatitis B	hsa-let-7a	0.142534
Mouth Neoplasms	hsa-mir-146a	0.14244
Endometriosis	hsa-mir-15b	0.142436
Lung Neoplasms	hsa-mir-339	0.142394
Hodgkin Disease	hsa-mir-145	0.142388
Multiple Myeloma	hsa-mir-126	0.142364
Carcinoma	hsa-mir-181d	0.142353
Parkinson Disease	hsa-mir-19a	0.142339
Esophageal Neoplasms	hsa-mir-125a	0.142296
Hypertension	hsa-mir-18a	0.142259
Lupus Vulgaris	hsa-mir-129	0.142209
Urinary Bladder Neoplasms	hsa-mir-629	0.142159
Adenoviridae Infections	hsa-mir-99a	0.142144
Glioma	hsa-mir-203	0.142111
Thyroid Neoplasms	hsa-mir-338	0.14206
Carcinoma, Squamous Cell	hsa-mir-191	0.142059
Mesothelioma	hsa-mir-16	0.142022
Thyroid Neoplasms	hsa-mir-199a	0.141992
Neoplasms, Squamous Cell	hsa-mir-106a	0.141941
Adenoviridae Infections	hsa-mir-181c	0.141939
Hodgkin Disease	hsa-mir-125b	0.141925
Carcinoma	hsa-mir-152	0.141895
Adenocarcinoma	hsa-mir-625	0.141861
Endometriosis	hsa-mir-499a	0.141858
Barrett Esophagus	hsa-mir-142	0.141846
Carcinoma	hsa-let-7f	0.141742
Scleroderma, Systemic	hsa-mir-29c	0.141663
Mesothelioma	hsa-mir-193b	0.141657
Carcinoma, Non-Small-Cell Lung	hsa-mir-302a	0.141639
Breast Neoplasms	hsa-mir-449b	0.141578
Uterine Cervical Neoplasms	hsa-mir-193a	0.141542
Neoplasms	hsa-mir-365a	0.141534
Colorectal Neoplasms	hsa-mir-15b	0.141501
Lung Neoplasms	hsa-mir-340	0.141463
Neoplasms	hsa-mir-452	0.141424
Alzheimer Disease	hsa-mir-106a	0.141324
Liposarcoma	hsa-let-7a	0.14129
Adrenocortical Carcinoma	hsa-mir-218	0.141258
Glioma	hsa-mir-184	0.14122
Adenocarcinoma	hsa-mir-451a	0.141206
Endometrial Neoplasms	hsa-mir-26b	0.141187
Uterine Cervical Neoplasms	hsa-mir-151a	0.141185
Carcinoma, Squamous Cell	hsa-mir-139	0.141173
Prostatic Neoplasms	hsa-mir-20b	0.141133
Ischemia	hsa-mir-146a	0.141018
Glioma	hsa-mir-141	0.140983
Endometrial Neoplasms	hsa-mir-98	0.140944
Leukemia, Lymphocytic, Chronic, B-Cell	hsa-mir-30c	0.140878
Melanoma	hsa-mir-192	0.140856
Stomach Neoplasms	hsa-mir-499a	0.140781
Leukemia, Myeloid, Acute	hsa-mir-28	0.140776
Lymphoma, B-Cell	hsa-mir-34c	0.140738
Neuroblastoma	hsa-mir-26b	0.140688
Adrenocortical Carcinoma	hsa-mir-34a	0.140676
Medulloblastoma	hsa-mir-181c	0.140637
Carcinoma, Renal Cell	hsa-mir-638	0.140625
Neoplasms, Squamous Cell	hsa-mir-27b	0.140504
Retinoblastoma	hsa-mir-206	0.140497
Psoriasis	hsa-mir-200c	0.140447
Fatty Liver, Alcoholic	hsa-mir-15a	0.140397
Heart Failure	hsa-mir-106a	0.140373
Endometriosis	hsa-mir-28	0.140322
Lung Diseases, Interstitial	hsa-mir-18a	0.140295
Thyroid Neoplasms	hsa-mir-149	0.140263
Crohn Disease	hsa-mir-15b	0.140203
Stomach Neoplasms	hsa-mir-152	0.140116
Myocardial Infarction	hsa-mir-296	0.140102
Sarcoma, Ewing	hsa-mir-143	0.140096
Mouth Neoplasms	hsa-mir-1	0.140037
Neoplasms, Squamous Cell	hsa-mir-223	0.14003
Myocytes, Cardiac	hsa-mir-145	0.140021
Glioblastoma	hsa-mir-211	0.139992
Adenocarcinoma	hsa-mir-29b	0.139964
Medulloblastoma	hsa-mir-499a	0.139927
Head and Neck Neoplasms	hsa-mir-129	0.139692
Carcinoma, Renal Cell	hsa-mir-132	0.139638
Colorectal Neoplasms	hsa-mir-296	0.13955
Muscular Disorders, Atrophic	hsa-mir-499a	0.139477
Gastrointestinal Neoplasms	hsa-mir-182	0.139477
Adenoviridae Infections	hsa-mir-142	0.139463
SARS Virus	hsa-mir-20a	0.139445
Hepatitis C	hsa-mir-92a	0.139398
Liver Neoplasms	hsa-mir-31	0.139325
Endometrial Neoplasms	hsa-mir-302c	0.139273
Glioblastoma	hsa-mir-338	0.139199
Stomach Neoplasms	hsa-mir-19b	0.139131
Autistic Disorder	hsa-mir-107	0.139102
Medulloblastoma	hsa-mir-326	0.139069
Glioblastoma	hsa-mir-1	0.139066
Carcinoma, Renal Cell	hsa-mir-28	0.138919
Lymphoma	hsa-mir-182	0.138865
Lupus Vulgaris	hsa-let-7c	0.13886
Carcinoma	hsa-mir-196a	0.138855
Head and Neck Neoplasms	hsa-mir-30b	0.138835
Colonic Neoplasms	hsa-mir-320a	0.138744
Endometriosis	hsa-mir-625	0.138678
Esophageal Neoplasms	hsa-mir-222	0.138669
Coronary Artery Disease	hsa-mir-133a	0.138615
Lupus Vulgaris	hsa-mir-31	0.138591
Glioma	hsa-mir-140	0.138571
Pancreatic Neoplasms	hsa-mir-130b	0.138492
Endometrial Neoplasms	hsa-mir-151a	0.138443
Carcinoma	hsa-mir-210	0.138437
Diabetes Mellitus, Type 2	hsa-mir-16	0.138424
Adrenocortical Carcinoma	hsa-mir-99a	0.13842
Osteosarcoma	hsa-mir-23a	0.138355
Melanoma	hsa-mir-103b	0.138336
Lupus Vulgaris	hsa-mir-140	0.138323
Endometriosis	hsa-mir-221	0.138246
Neuroblastoma	hsa-mir-101	0.138221
Esophageal Neoplasms	hsa-mir-15b	0.138127
Lung Neoplasms	hsa-mir-372	0.138099
Carcinoma	hsa-mir-133b	0.137943
Endometriosis	hsa-mir-15a	0.137942
Neoplasms	hsa-mir-186	0.137936
Crohn Disease	hsa-let-7c	0.137856
Ovarian Neoplasms	hsa-mir-26b	0.137816
Endometriosis	hsa-mir-497	0.137751
Mouth Neoplasms	hsa-mir-30a	0.137742
Heart Failure	hsa-mir-34a	0.137733
Urinary Bladder Neoplasms	hsa-mir-125a	0.137688
Atherosclerosis	hsa-mir-125b	0.137668
Medulloblastoma	hsa-mir-107	0.137644
Medulloblastoma	hsa-mir-199a	0.137608
Liposarcoma	hsa-let-7f	0.137606
Nasopharyngeal Neoplasms	hsa-mir-15a	0.137571
Thyroid Neoplasms	hsa-mir-18b	0.137541
Medulloblastoma	hsa-mir-30c	0.137474
Prostatic Neoplasms	hsa-mir-155	0.137467
Endometrial Neoplasms	hsa-mir-224	0.13746
Pre-Eclampsia	hsa-mir-183	0.137372
Adrenal Cortex Neoplasms	hsa-mir-200a	0.137341
Glioblastoma	hsa-mir-483	0.137282
Prostate Neoplasms	hsa-mir-143	0.137246
Periodontitis	hsa-mir-19a	0.137215
Carcinoma, Non-Small-Cell Lung	hsa-mir-367	0.137203
Carcinoma	hsa-mir-367	0.137073
Colorectal Neoplasms	hsa-mir-629	0.13707
Myelodysplastic Syndromes	hsa-mir-29c	0.137046
Carcinoma	hsa-mir-27a	0.136999
Leukemia, Promyelocytic, Acute	hsa-mir-221	0.136891
Cholangiocarcinoma	hsa-mir-31	0.136844
Endometriosis	hsa-mir-186	0.13679
Lupus Vulgaris	hsa-let-7b	0.136789
Sarcoma, Ewing's	hsa-mir-143	0.136785
Myocardial Infarction	hsa-mir-30b	0.136759
Heart Failure	hsa-mir-151a	0.136666
Pulmonary Disease, Chronic Obstructive	hsa-mir-126	0.136659
Ovarian Neoplasms	hsa-mir-32	0.1365
Carcinoma, Small Cell	hsa-mir-29c	0.136497
Pre-Eclampsia	hsa-mir-126	0.136473
Psoriasis	hsa-mir-375	0.136312
Lymphoma, B-Cell	hsa-mir-133a	0.13631
Adenocarcinoma	hsa-mir-196b	0.13627
Carcinoma, Basal Cell	hsa-mir-138	0.136257
Tuberculosis, Pulmonary	hsa-mir-15a	0.136255
Biliary Tract Neoplasms	hsa-let-7e	0.136227
Glioma	hsa-mir-34c	0.136217
Hepatitis B	hsa-mir-191	0.136202
Adrenocortical Carcinoma	hsa-mir-10a	0.136172
Adenoviridae Infections	hsa-mir-129	0.136123
Carcinoma, Non-Small-Cell Lung	hsa-mir-494	0.136108
Obesity	hsa-mir-19b	0.136093
Leukemia, Myeloid, Acute	hsa-mir-133b	0.136092
Pancreatic Neoplasms	hsa-mir-129	0.13605
Neoplasms	hsa-mir-449a	0.136035
Astrocytoma	hsa-mir-195	0.136033
Uterine Cervical Neoplasms	hsa-mir-302b	0.136001
Head and Neck Neoplasms	hsa-mir-25	0.135983
Heart Failure	hsa-mir-375	0.135927
Head and Neck Neoplasms	hsa-mir-22	0.135916
Thyroid Neoplasms	hsa-mir-629	0.135904
Hepatitis C	hsa-mir-206	0.135865
Lymphoma, B-Cell	hsa-mir-196b	0.135862
Hepatitis B	hsa-let-7e	0.135806
Lung Neoplasms	hsa-mir-362	0.135804
Neoplasms, Squamous Cell	hsa-mir-15a	0.135798
Muscular Disorders, Atrophic	hsa-mir-301a	0.135756
Leukemia, Myeloid, Acute	hsa-mir-212	0.135749
Carcinoma, Squamous Cell	hsa-mir-134	0.13574
Pancreatic Neoplasms	hsa-mir-140	0.135613
Hodgkin Disease	hsa-mir-10b	0.135609
Gastrointestinal Neoplasms	hsa-mir-486	0.135567
Lymphoma	hsa-mir-129	0.135557
Carcinoma	hsa-mir-93	0.135493
Stomach Neoplasms	hsa-let-7e	0.13542
Leukemia, Lymphocytic, Chronic, B-Cell	hsa-mir-181d	0.135377
Uterine Cervical Neoplasms	hsa-mir-107	0.135354
Prostatic Neoplasms	hsa-mir-181c	0.135334
Hypertension	hsa-mir-19a	0.135284
Esophageal Neoplasms	hsa-mir-197	0.135218
Mesothelioma	hsa-mir-125b	0.135211
Multiple Sclerosis	hsa-mir-124	0.135201
Carcinoma, Basal Cell	hsa-mir-101	0.135198
Lung Neoplasms	hsa-mir-130b	0.135173
Glioma	hsa-mir-486	0.13517
Carcinoma	hsa-mir-181b	0.135163
Thyroid Neoplasms	hsa-mir-29a	0.135126
Lupus Vulgaris	hsa-mir-499a	0.13512
Pre-Eclampsia	hsa-mir-92a	0.13511
Ovarian Neoplasms	hsa-mir-129	0.135063
Carcinoma, Non-Small-Cell Lung	hsa-mir-19b	0.135055
Prostatic Neoplasms	hsa-mir-367	0.135042
Atherosclerosis	hsa-mir-92a	0.135039
Neoplasms	hsa-mir-499a	0.135018
Carcinoma, Non-Small-Cell Lung	hsa-mir-181c	0.134991
Glioma	hsa-mir-302e	0.134962
Uterine Cervical Neoplasms	hsa-mir-181b	0.13495
Biliary Tract Neoplasms	hsa-let-7g	0.134848
Thyroid Neoplasms	hsa-mir-206	0.134804
Multiple Myeloma	hsa-mir-146a	0.134765
Esophageal Neoplasms	hsa-mir-30a	0.134595
Schizophrenia	hsa-mir-27b	0.134543
Leukemia-Lymphoma, Adult T-Cell	hsa-mir-125b	0.134532
Diabetes Mellitus, Type 2	hsa-mir-31	0.134507
Endometriosis	hsa-mir-127	0.134446
Liver Neoplasms	hsa-mir-192	0.134444
Lupus Vulgaris	hsa-mir-132	0.134408
Carcinoma, Renal Cell	hsa-mir-182	0.134391
Alzheimer Disease	hsa-mir-27b	0.134319
Mesothelioma	hsa-mir-29c	0.134317
Gastrointestinal Neoplasms	hsa-mir-96	0.134314
Colonic Neoplasms	hsa-mir-193a	0.134312
Lupus Erythematosus, Systemic	hsa-mir-99a	0.134214
Uterine Cervical Neoplasms	hsa-let-7b	0.1342
Lung Neoplasms	hsa-mir-520b	0.134171
Barrett Esophagus	hsa-mir-16	0.134171
Alzheimer Disease	hsa-mir-20b	0.134141
Carcinoma, Non-Small-Cell Lung	hsa-mir-185	0.134139
Thyroid Neoplasms	hsa-mir-302c	0.1341
Mesothelioma	hsa-mir-191	0.134095
Nasopharyngeal Neoplasms	hsa-mir-143	0.134084
Ischemia	hsa-mir-24	0.134074
Hepatitis B	hsa-mir-429	0.134027
Carcinoma, Squamous Cell	hsa-mir-326	0.134025
Carcinoma, Squamous Cell	hsa-mir-376a	0.134015
Carcinoma, Renal Cell	hsa-mir-214	0.133964
Stomach Neoplasms	hsa-mir-96	0.133951
Urinary Bladder Neoplasms	hsa-mir-185	0.133864
Leukemia, Myeloid, Acute	hsa-mir-520h	0.133736
Ovarian Neoplasms	hsa-mir-28	0.13371
Adenoviridae Infections	hsa-mir-34b	0.133707
Lymphoma	hsa-mir-10a	0.133704
Glioma	hsa-mir-370	0.133697
Lung Neoplasms	hsa-mir-425	0.133682
Lymphoma	hsa-mir-106b	0.133625
Adenoviridae Infections	hsa-mir-23a	0.133578
Pre-Eclampsia	hsa-mir-145	0.133578
Adenocarcinoma	hsa-mir-132	0.133572
Muscular Disorders, Atrophic	hsa-mir-196a	0.133544
Glioma	hsa-mir-155	0.133493
Colonic Neoplasms	hsa-mir-335	0.133483
Lymphoproliferative Disorders	hsa-mir-15a	0.133449
Liver Neoplasms	hsa-let-7e	0.133447
Neuroblastoma	hsa-mir-203	0.133394
Glioma	hsa-mir-219	0.133385
Esophageal Neoplasms	hsa-mir-23b	0.133349
Colorectal Neoplasms	hsa-mir-196b	0.133338
Autistic Disorder	hsa-mir-124	0.133337
Lung Neoplasms	hsa-mir-491	0.133323
Lung Neoplasms	hsa-mir-215	0.133214
Precursor Cell Lymphoblastic Leukemia-Lymphoma	hsa-let-7c	0.133186
Breast Neoplasms	hsa-mir-330	0.133049
Medulloblastoma	hsa-mir-149	0.133039
Uterine Cervical Neoplasms	hsa-mir-27b	0.133024
Uterine Cervical Neoplasms	hsa-mir-192	0.13292
Lymphoma	hsa-mir-30a	0.132913
Pancreatic Neoplasms	hsa-mir-30e	0.132908
Colonic Neoplasms	hsa-mir-130a	0.132892
Muscular Disorders, Atrophic	hsa-mir-30c	0.132877
Rectal Neoplasms	hsa-mir-34a	0.132867
Tuberculosis, Pulmonary	hsa-mir-150	0.132865
Eosinophilic Esophagitis	hsa-mir-15a	0.132862
Adrenocortical Carcinoma	hsa-mir-34c	0.13282
Carcinoma, Renal Cell	hsa-mir-125b	0.132816
Helplessness, Learned	hsa-mir-205	0.132768
Gastrointestinal Neoplasms	hsa-mir-205	0.13272
Urinary Bladder Neoplasms	hsa-mir-320a	0.132711
Leukemia, Lymphocytic, Chronic, B-Cell	hsa-mir-335	0.132686
Medulloblastoma	hsa-mir-196a	0.132636
Liver Neoplasms	hsa-let-7c	0.13262
Carcinoma, Renal Cell	hsa-mir-194	0.132587
Carcinoma, Non-Small-Cell Lung	hsa-mir-106b	0.132586
Medulloblastoma	hsa-mir-708	0.132553
Pancreatic Neoplasms	hsa-mir-26b	0.132548
Lung Neoplasms	hsa-mir-608	0.132532
Carcinoma, Renal Cell	hsa-mir-330	0.13253
Neoplasms	hsa-mir-148b	0.132525
Urinary Bladder Neoplasms	hsa-mir-103a	0.132467
Osteosarcoma	hsa-mir-106a	0.132455
Mesothelioma	hsa-let-7b	0.132438
Muscular Dystrophy, Duchenne	hsa-mir-208a	0.132396
Carcinoma, Renal Cell	hsa-mir-574	0.132355
Carcinoma, Squamous Cell	hsa-mir-338	0.13233
Lymphoma	hsa-mir-1	0.132327
Glioma	hsa-mir-885	0.132326
Muscular Disorders, Atrophic	hsa-mir-296	0.132324
Alzheimer Disease	hsa-mir-146b	0.132306
Lung Neoplasms	hsa-mir-153	0.132267
Medulloblastoma	hsa-mir-18b	0.13226
Breast Neoplasms	hsa-mir-378a	0.132227
Retinoblastoma	hsa-mir-128	0.132222
Adrenocortical Carcinoma	hsa-mir-127	0.132212
Carcinoma	hsa-mir-195	0.132173
Lymphoma	hsa-mir-192	0.132157
Liposarcoma	hsa-let-7d	0.132118
Carcinoma, Squamous Cell	hsa-mir-30e	0.132095
Multiple Myeloma	hsa-mir-26a	0.132058
Carcinoma, Squamous Cell	hsa-mir-186	0.132021
Lupus Erythematosus, Systemic	hsa-mir-196a	0.132017
Leukemia	hsa-mir-193b	0.131964
Myocardial Infarction	hsa-mir-200c	0.131948
Arthritis, Rheumatoid	hsa-mir-486	0.131942
Adenocarcinoma	hsa-mir-22	0.131939
Glioblastoma	hsa-mir-103a	0.131924
Lymphoma, B-Cell	hsa-mir-342	0.131877
Nasopharyngeal Neoplasms	hsa-mir-499a	0.131832
Glioblastoma	hsa-mir-197	0.131778
Crohn Disease	hsa-let-7g	0.131777
Barrett Esophagus	hsa-mir-182	0.131776
Leukemia, Lymphocytic, Chronic, B-Cell	hsa-mir-199a	0.131775
Prostatic Neoplasms	hsa-mir-187	0.13177
Mesothelioma	hsa-mir-101	0.131769
Precursor Cell Lymphoblastic Leukemia-Lymphoma	hsa-mir-101	0.131766
Leukemia, Myeloid, Acute	hsa-mir-23a	0.131734
Obesity	hsa-mir-145	0.13173
Autistic Disorder	hsa-mir-27b	0.131718
Colonic Neoplasms	hsa-mir-99b	0.131703
Head and Neck Neoplasms	hsa-mir-93	0.131683
Multiple Sclerosis	hsa-mir-34a	0.131635
Urinary Bladder Neoplasms	hsa-mir-129	0.131598
Medulloblastoma	hsa-mir-200a	0.131588
Adrenocortical Carcinoma	hsa-mir-125a	0.131538
Adenocarcinoma	hsa-mir-27b	0.131536
Mesothelioma	hsa-mir-27a	0.131513
Melanoma	hsa-mir-132	0.131499
Mouth Neoplasms	hsa-mir-34b	0.131483
Scleroderma, Systemic	hsa-mir-223	0.131379
Astrocytoma	hsa-mir-181a	0.131378
Neuroblastoma	hsa-mir-222	0.13137
Lung Diseases, Interstitial	hsa-mir-19b	0.131364
Carcinoma, Non-Small-Cell Lung	hsa-mir-137	0.131363
Nasopharyngeal Neoplasms	hsa-mir-210	0.131345
Pancreatic Neoplasms	hsa-mir-513a	0.131282
Thyroid Neoplasms	hsa-mir-302d	0.131185
Heart Failure	hsa-mir-625	0.131178
Colorectal Neoplasms	hsa-mir-10a	0.131169
Endometriosis	hsa-mir-96	0.131073
Hepatitis C	hsa-mir-19b	0.131057
Neuroblastoma	hsa-mir-127	0.13104
Retinoblastoma	hsa-mir-127	0.130952
Endometriosis	hsa-mir-18a	0.130807
Esophageal Neoplasms	hsa-mir-221	0.130777
Uterine Cervical Neoplasms	hsa-mir-196b	0.130721
Neoplasms	hsa-mir-342	0.130712
Retinoblastoma	hsa-mir-103a	0.130664
Liver Neoplasms	hsa-mir-1	0.130656
Mesothelioma	hsa-mir-199a	0.130625
Mouth Neoplasms	hsa-mir-34c	0.130621
Uterine Cervical Neoplasms	hsa-mir-101	0.130604
Neoplasms, Squamous Cell	hsa-mir-7	0.130481
Glioblastoma	hsa-let-7e	0.13047
Retinoblastoma	hsa-mir-155	0.130419
Adenocarcinoma	hsa-mir-26a	0.130269
Colorectal Neoplasms	hsa-mir-153	0.130252
Lymphoma, B-Cell	hsa-mir-30a	0.130249
Esophageal Neoplasms	hsa-mir-625	0.130229
Carcinoma	hsa-mir-92b	0.130219
Melanoma	hsa-mir-185	0.130202
Carcinoma	hsa-mir-296	0.130201
Endomyocardial Fibrosis	hsa-mir-29b	0.130193
Urinary Bladder Neoplasms	hsa-mir-98	0.130191
Esophageal Neoplasms	hsa-mir-122	0.130185
Thyroid Neoplasms	hsa-mir-103a	0.130159
Osteosarcoma	hsa-mir-15b	0.130141
Carcinoma, Renal Cell	hsa-mir-96	0.130138
Heart Failure	hsa-mir-301a	0.130128
Neoplasms, Squamous Cell	hsa-mir-146a	0.130121
Colonic Neoplasms	hsa-mir-196a	0.13012
Myelodysplastic Syndromes	hsa-mir-10a	0.130112
Lupus Vulgaris	hsa-mir-106b	0.13007
Multiple Sclerosis	hsa-mir-92a	0.130025
Colorectal Neoplasms	hsa-mir-520h	0.129981
Parkinson Disease	hsa-mir-92a	0.129964
Endometriosis	hsa-mir-34a	0.129897
Schizophrenia	hsa-mir-1	0.129852
Endometrial Neoplasms	hsa-mir-30a	0.129835
Hepatitis B	hsa-mir-126	0.129813
Nasopharyngeal Neoplasms	hsa-mir-199a	0.129778
Glioma	hsa-mir-30d	0.129775
Carcinoma, Basal Cell	hsa-mir-27a	0.129763
Neuroblastoma	hsa-mir-181d	0.129747
Psoriasis	hsa-mir-486	0.129743
Myotonic Dystrophy	hsa-mir-7	0.129742
Adrenocortical Carcinoma	hsa-mir-181a	0.129711
Thyroid Neoplasms	hsa-let-7b	0.129686
Inflammation	hsa-mir-29c	0.12967
Glioma	hsa-mir-340	0.129631
Adenocarcinoma	hsa-let-7d	0.129618
Carcinoma, Renal Cell	hsa-mir-302a	0.129575
Pre-Eclampsia	hsa-mir-34a	0.129531
Thyroid Neoplasms	hsa-mir-106b	0.129522
Leukemia, Myeloid, Acute	hsa-mir-182	0.129513
Atrial Fibrillation	hsa-mir-148a	0.12945
Carcinoma, Non-Small-Cell Lung	hsa-mir-320a	0.129425
Neoplasms, Squamous Cell	hsa-mir-18a	0.129345
Tuberculosis, Pulmonary	hsa-mir-29c	0.129342
Neoplasms	hsa-mir-326	0.129333
Ovarian Neoplasms	hsa-mir-574	0.129315
Lymphoma	hsa-mir-22	0.129312
Carcinoma, Renal Cell	hsa-mir-152	0.129306
Coronary Artery Disease	hsa-mir-155	0.129301
Atherosclerosis	hsa-mir-195	0.129294
Glioma	hsa-mir-22	0.129273
Uterine Cervical Neoplasms	hsa-mir-708	0.129257
Prostatic Neoplasms	hsa-mir-517a	0.129249
Leukemia, Myeloid, Acute	hsa-mir-106a	0.129237
Carcinoma, Squamous Cell	hsa-mir-494	0.129224
Carcinoma, Non-Small-Cell Lung	hsa-mir-192	0.129219
Head and Neck Neoplasms	hsa-mir-208a	0.129157
Myelodysplastic Syndromes	hsa-mir-23b	0.129141
Myotonic Dystrophy	hsa-mir-27b	0.12911
Leukemia, Lymphocytic, Chronic, B-Cell	hsa-mir-302a	0.12908
Retinoblastoma	hsa-mir-9	0.128993
Adenoviridae Infections	hsa-mir-140	0.12891
Adrenal Cortex Neoplasms	hsa-mir-200c	0.12888
[truncated: 182,156 more rows]
