# Supplementary material for: MDHGI: Matrix Decomposition and Heterogeneous Graph Inference for miRNA-disease association prediction
Source: PLoS Comput Biol. 2018 Aug 24;14(8):e1006418. doi: 10.1371/journal.pcbi.1006418 (PMC6126877; doi:10.1371/journal.pcbi.1006418)
Supplement: S4 Table — The prediction result was examined by experimental literatures in PubMed. The first column records top 1–25 related miRNAs. The third column records the top 26–50 related miRNAs. (XLSX) [file pcbi.1006418.s005.xlsx]

## Sheet: Sheet1
miRNA	Evidence (PMID)	miRNA	Evidence (PMID)
hsa-mir-20a	17384677, 26560875, 26672767	hsa-mir-34c	22370637, 21383543, 23805317
hsa-mir-17	25435430, 26482648, 27197183	hsa-mir-200a	26184032, 23708087, 28731781
hsa-mir-18a	27412935, 25755757, 25069832	hsa-mir-146a	28202053, 27911870, 26235181
hsa-mir-19b	28431267, 28364280, 24531034	hsa-mir-223	28507201, 28281961, 27177336
hsa-mir-19a	28364280, 27289489, 26367773	hsa-mir-143	26586766, 25322940, 24286416
hsa-mir-145	28120164, 27765924, 27237033	hsa-mir-29a	27488440, 27117590, 23939044
hsa-mir-155	28842954, 28225782, 27811366	hsa-let-7g	26316738, 23820752, 18308936
hsa-let-7a	27296000, 26625972, 24293999	hsa-mir-146b	21789255, 27081085, 22732573
hsa-mir-21	28423589, 28283413, 27811366	hsa-mir-9	24019037, 26909466, 26870998
hsa-mir-34a	28988111, 28625657, 27924478	hsa-mir-218	28192397, 27633630, 25917317
hsa-let-7b	29017393, 25714397, 23029111	hsa-mir-141	27840955, 27383306, 25003366
hsa-mir-92a	26432332, 23820254, 20548249	hsa-mir-200c	27930974, 27666124, 27541441
hsa-mir-126	29277611, 27665734, 27277197	hsa-mir-106b	29197876, 28723865, 24743967
hsa-let-7d	24875640, 21563230, 23464461	hsa-mir-34b	22593438, 24130071, 27191990
hsa-let-7c	24268810, 23981581, 23880305	hsa-mir-101	28102841, 26349988, 25210796
hsa-mir-200b	27356635, 26416454, 26012256	hsa-mir-15a	26314859, 25874488, 25442346
hsa-mir-221	29173767, 28392366, 25641933	hsa-mir-214	28076844, 27494742, 26462018
hsa-let-7e	24945821, 28035073, 22618509	hsa-mir-205	28501009, 28199217, 27296000
hsa-mir-125b	23718732, 25573191, 25668010	hsa-mir-1	27035564, 24328409, 28853613
hsa-let-7f	29017393, 29173767, 23904007	hsa-mir-125a	27814341, 28631574, 25755772
hsa-mir-199a	28363780, 24022342, 29173767	hsa-mir-10b	26909466, 25988292, 24216130
hsa-mir-16	25435430, 25912305, 26061016	hsa-mir-25	27797825, 26687391, 26464659
hsa-let-7i	25386559, 20620595, 23741487	hsa-mir-181b	23827213, 26620926, 27081085
hsa-mir-29b	27447710, 27199349, 26776158	hsa-mir-210	27093275, 26687391, 25263437
hsa-mir-222	28617551, 27566197, 25641933	hsa-mir-93	26581907, 26423400, 24523873
