# Supplementary material for: MDHGI: Matrix Decomposition and Heterogeneous Graph Inference for miRNA-disease association prediction
Source: PLoS Comput Biol. 2018 Aug 24;14(8):e1006418. doi: 10.1371/journal.pcbi.1006418 (PMC6126877; doi:10.1371/journal.pcbi.1006418)
Supplement: S5 Table — The prediction result was examined by experimental literatures in PubMed. The first column records top 1–25 related miRNAs. The third column records the top 26–50 related miRNAs. (XLSX) [file pcbi.1006418.s006.xlsx]

## Sheet: Sheet1
miRNA	Evidence (PMID)	miRNA	Evidence (PMID)
hsa-let-7e	25451164, 21969366, 25240490	hsa-mir-23b	24966325, 23338610, 26984519
hsa-let-7b	27271599, 24983365, 24264599	hsa-mir-203	28349828, 27517632, 25634212
hsa-mir-223	29414804, 27618431, 26876200	hsa-mir-30e	27012041, 26057454, 24632568
hsa-mir-126	28125889, 26261534, 23968733	hsa-mir-29c	26539832, 24577056, 26476723
hsa-mir-16	27596816, 27713175, 27157613	hsa-mir-107	26033453, 25851994, 25547678
hsa-let-7i	27959953, 22315424, 21826373	hsa-mir-199b	27788476, 23296799, 15944708
hsa-let-7c	26987290, 25122196, 26982264	hsa-mir-18b	23970382, 25547678, 22821209
hsa-mir-92b	23722663, 21737487, 21364938	hsa-mir-181a	29176320, 24335172, 23780685
hsa-mir-99b	22299047, 21364938, 21737487	hsa-mir-532	29324832, 27644647, 25888956
hsa-mir-100	29317318, 26744318, 26130569	hsa-mir-27a	27779715, 26662313, 26592661
hsa-mir-130a	26033453, 25755726, 27746365	hsa-mir-22	28882183, 27382390, 26477310
hsa-mir-182	25394902, 27476169, 27894095	hsa-mir-148a	28464803, 28430743, 26967387
hsa-mir-92a	22563438, 23052693, 24846313	hsa-mir-192	26642352, 24012720, 21716661
hsa-let-7g	21868760, 22821209, 22964023	hsa-mir-196b	28361910, 25451164, 20736365
hsa-mir-106a	28500896, 26967564, 25541910	hsa-mir-142	25406066, 26805039, 26657485
hsa-mir-335	25492484, 25323813, 24942235	hsa-mir-372	27152840, 25333260, 21737487
hsa-mir-195	27797225, 27133044, 26632252	hsa-mir-135a	22439757, 25680412, 21737487
hsa-mir-150	24312495, 25176219, 25907662	hsa-mir-224	27323393, 22809510, 27270650
hsa-mir-101	28946143, 28034643, 26927545	hsa-mir-424	28404630, 26476723, 23144930
hsa-mir-191	22898264, 23505378, 23542418	hsa-mir-198	16784538, 23125021, 23028787
hsa-mir-24	28490335, 28061479, 25120807	hsa-mir-28	16784538, 23125021, 23722663
hsa-mir-99a	27706621, 27212167, 26417931	hsa-mir-212	27382390, 26377202, 27998789
hsa-mir-30a	26898459, 24508260, 23851509	hsa-mir-497	27303812, 26718330, 26700673
hsa-mir-32	26276160, 22294488, 21737487	hsa-mir-520c	22158050, 20346098, 18193036
hsa-mir-373	28260305, 26258411, 26196741	hsa-mir-520b	21343296, 20574151, 23494474
